# Supplementary material for: Anillin directly crosslinks microtubules with actin filaments
Source: EMBO J. 2025 Jul 21;44(17):4803–24. doi: 10.1038/s44318-025-00492-3 (PMC12402178; doi:10.1038/s44318-025-00492-3)
Supplement: Supplementary file 4 — Movie EV2 [file 44318_2025_492_MOESM4_ESM.zip]

Archive with 5 entries (4 files):
- Movie EV2/
- Movie EV2/Movie EV2 legend.docx
- __MACOSX/Movie EV2/._Movie EV2 legend.docx
- Movie EV2/Movie_EV2.mp4
- __MACOSX/Movie EV2/._Movie_EV2.mp4
