# Supplementary material for: Anillin directly crosslinks microtubules with actin filaments
Source: EMBO J. 2025 Jul 21;44(17):4803–24. doi: 10.1038/s44318-025-00492-3 (PMC12402178; doi:10.1038/s44318-025-00492-3)
Supplement: Supplementary file 5 — Movie EV3 [file 44318_2025_492_MOESM5_ESM.zip]

Archive with 7 entries (6 files):
- Movie EV3/
- Movie EV3/Movie EV3.mp4
- __MACOSX/Movie EV3/._Movie EV3.mp4
- Movie EV3/Movie EV3 legend.docx
- __MACOSX/Movie EV3/._Movie EV3 legend.docx
- Movie EV3/.DS_Store
- __MACOSX/Movie EV3/._.DS_Store
