# Supplementary material for: Anillin directly crosslinks microtubules with actin filaments
Source: EMBO J. 2025 Jul 21;44(17):4803–24. doi: 10.1038/s44318-025-00492-3 (PMC12402178; doi:10.1038/s44318-025-00492-3)
Supplement: Supplementary file 7 — Movie EV5 [file 44318_2025_492_MOESM7_ESM.zip]

Archive with 5 entries (4 files):
- Movie EV5/
- Movie EV5/Movie_EV5.avi
- __MACOSX/Movie EV5/._Movie_EV5.avi
- Movie EV5/Movie EV5 legend.docx
- __MACOSX/Movie EV5/._Movie EV5 legend.docx
