# Supplementary material for: Anillin directly crosslinks microtubules with actin filaments
Source: EMBO J. 2025 Jul 21;44(17):4803–24. doi: 10.1038/s44318-025-00492-3 (PMC12402178; doi:10.1038/s44318-025-00492-3)
Supplement: Supplementary file 10 — Source data Fig. 1 [file 44318_2025_492_MOESM10_ESM.zip]

Archive with 24 entries (14 files):
- Figure 1/
- Figure 1/.DS_Store
- __MACOSX/Figure 1/._.DS_Store
- Figure 1/1H/
- Figure 1/1F/
- Figure 1/1G/
- Figure 1/1I/
- Figure 1/1K/
- Figure 1/1E/
- Figure 1/1D/
- Figure 1/1C/
- Figure 1/1J/
- Figure 1/1H/100nManillin.tif
- Figure 1/1F/30nManillin.tif
- Figure 1/1G/50nManillin.tif
- Figure 1/1I/GMPCPP_FRAP.xlsx
- __MACOSX/Figure 1/1I/._GMPCPP_FRAP.xlsx
- Figure 1/1K/GMPCPPvsGDP_koff.xlsx
- __MACOSX/Figure 1/1K/._GMPCPPvsGDP_koff.xlsx
- Figure 1/1E/15nManillin.tif
- Figure 1/1D/1nManillin.tif
- Figure 1/1C/Control_0nManillin.tif
- Figure 1/1J/GDP_FRAP.xlsx
- __MACOSX/Figure 1/1J/._GDP_FRAP.xlsx
