# Supplementary material for: Anillin directly crosslinks microtubules with actin filaments
Source: EMBO J. 2025 Jul 21;44(17):4803–24. doi: 10.1038/s44318-025-00492-3 (PMC12402178; doi:10.1038/s44318-025-00492-3)
Supplement: Supplementary file 10 — Source data Fig. 1 [file 44318_2025_492_MOESM10_ESM.zip › Figure 1/1I/GMPCPP_FRAP.xlsx]

## Sheet: Raw
Frame	Intensity
0	9840
1	8711.6
2	8794
3	9412
4	9119.8
5	9341.8
6	10615.4
7	10107.4		Frame rate= 0.1899 s/frame
8	11716.2
9	10809.4
10	10598
11	10723
12	10524.4
13	10464.8
14	12057.6
15	10131.6
16	10703.4
17	11917
18	8373.2
19	8593
20	10876.8
21	11182.6
22	10763.6
23	9859.6
24	10368.4
25	9806.4
26	10796.6
27	9394.2
28	10022.4
29	10878.4
30	11561.4
31	12051.4
32	11707.4
33	12201.2
34	10500.6
35	9164.2
36	10134.4
37	9864.4
38	11672
39	11334.6
40	10023.2
41	10633.4
42	10132.8
43	10319.6
44	9407.4
45	10712
46	10292.8
47	10615.2
48	10095.6
49	10405.4
50	10212.4
51	10882.2
52	12288.2
53	3784
54	4371.2
55	4140
56	4903.2
57	4241
58	5045.8
59	5117.2
60	4732.4
61	5253
62	5264.4
63	5080.2
64	6052
65	5313.2
66	4762.6
67	5484
68	5921
69	5721.8
70	5674.6
71	6054
72	6773
73	5467.8
74	5048.8
75	5820.8
76	4923.6
77	5559.2
78	5733.2
79	5358.4
80	5440.2
81	5238
82	5598.8
83	5371.2
84	6200.2
85	5573.2
86	6528.4
87	6768.8
88	7671
89	6628.4
90	7670
91	7952.6
92	6502.6
93	6618.4
94	6251.8
95	7044
96	6900.6
97	6246
98	6927.6
99	5742.2
100	6721.4
101	6654.4
102	7411
103	5976.6
104	6124.4
105	6420.4
106	6767.8
107	7100.8
108	6889.6
109	6795
110	6411.4
111	6064.8
112	6217.2
113	6713.6
114	6797.4
115	7138.6
116	6239.2
117	6497.6
118	7300.8
119	6783.2
120	7248.2
121	7548.8
122	6605
123	5784.6
124	5752.4
125	6105.8
126	5641.6
127	5877
128	5131.8
129	5987.4
130	5286.6
131	5262
132	5680.8
133	5765.6
134	6881.6
135	6294
136	6180.6
137	6543.8
138	5473.6
139	6302.4
140	6471.8
141	6989.4
142	7265.6
143	7282.4
144	6120.2
145	6235.8
146	6419.2
147	6145.4
148	7130.4
149	6422
150	7346.8
151	7994
152	7175.6
153	6372.4
154	6628.2
155	8603
156	8667.6
157	7903.2
158	7152.8
159	7547.6
160	7267
161	7352.6
162	7208
163	8125.2
164	7236.2
165	7047.4
166	7832.4
167	6620.2
168	7190
169	5966.8
170	6148.2
171	5448.8
172	6149.2
173	6912.4
174	7238.4
175	6504.4
176	6867
177	6712.8
178	7726
179	7016.4
180	6655.6
181	7084.4
182	6690.2
183	7565.2
184	8515.2
185	7978.6
186	8340.4
187	8260.6
188	8078.2
189	8764.4
190	8572.6
191	8272.6
192	7519.8
193	7713.8
194	7916
195	7654.4
196	7193
197	8237
198	7782.4
199	7863.2
200	7192.8
201	7750.8
202	6362
203	7254.6
204	7374.2
205	6804.4
206	6901.2
207	7058.2
208	5999
209	6794.6
210	5800
211	7095.6
212	7569.2
213	8392
214	7965.4
215	7461.8
216	7489.8
217	7483.8
218	6363
219	6079.2
220	6548.6
221	6741
222	6401
223	6981.4
224	6282.4
225	8039
226	6497.2
227	7219
228	7144
229	6694
230	7393.4
231	6046
232	7342.4
233	6522.6
234	6885.8
235	6903
236	6666
237	6715.4
238	6541.2
239	6220.2
240	6436.4
241	7254
242	7514.2
243	6929.8
244	5897.4
245	6454.8
246	6504.4
247	6661.2
248	6494.4
249	6940.8
250	7676.4
251	7075.8
252	7540.8
253	6733
254	7080.4
255	6222.8
256	6795.8
257	6389.4
258	6339.2
259	7312.2
260	5840.2
261	6854.6
262	6279.4
263	7085.6
264	5918.6
265	5375.4
266	6406.4
267	6511.6
268	7150.6
269	7086.6
270	7051.8
271	7469.6
272	7551
273	7647
274	7650.4
275	6628
276	6938.4
277	7494.8
278	7012.4
279	7007
280	7042.6
281	6623
282	7168.6
283	7178.2
284	8713
285	9359.8
286	7978.2
287	7311
288	8197.4
289	7178.8
290	7840.2
291	7356
292	7070.4
293	8618.6
294	8857.8
295	8180.6
296	8111.8
297	6809.8
298	8273.4
299	8071.4
300	7124.8
301	6493
302	7220.2
303	7183.8
304	7703.2
305	6689.2
306	8183.2
307	8631.2
308	7694.4
309	7261.2
310	7253
311	7060.4
312	7412.2
313	8303.2
314	7498
315	8600.6
316	7404
317	5695
318	7393
319	6738.4
320	6642
321	5973.2
322	5819.6
323	6814.4
324	7138.2
325	6904.2
326	6949
327	6701.8
328	6497.2
329	7281
330	7660.6
331	7258.4
332	7295.2
333	7318
334	6908.2
335	6344.4
336	6430
337	7294.8
338	9000.4
339	8367.8
340	7586
341	6295.2
342	6337.4
343	6369.4
344	6581.4
345	6755.6
346	7740.4
347	7220
348	8507.8
349	8003
350	7817.4
351	8091.2
352	7142.4
353	6700.8
354	6769.4
355	7227.6
356	6456.4
357	6909.8
358	6318.6
359	6790.8
360	6489
361	6950.8
362	6739.2
363	6451.4
364	6688.6
365	7349.8
366	7109.4
367	7047.4
368	6860.2
369	6495.2
370	7259.2
371	7764.2
372	8793.2
373	7844.8
374	8356.4
375	6589.6
376	7011.6
377	6949.2
378	5910.2
379	5526.8
380	6014.4
381	6450.4
382	6582.6
383	7422.8
384	7034.6
385	5698.6
386	5963.4
387	5461.2
388	6466.8
389	6390.6
390	5489.8
391	6642
392	6496.2
393	6149.6
394	6780.6
395	7172.2
396	6146.2
397	5595.6
398	6074.6
399	6659.4
400	6297.6
401	6466.4
402	6057.4
403	6499
404	6455.4
405	6692.2
406	7724
407	8086.6
408	8511.4
409	7511.8
410	7281.8
411	6749
412	7690.8
413	7531.8
414	6666.4
415	6162.2
416	7038
417	7511.2
418	6317.8
419	7405.6
420	6795.4
421	7182.4
422	7271.2
423	7050.4
424	7733.4
425	7361.6
426	7452.2
427	7646.6
428	7065
429	6464.4
430	6913.6
431	6916.2
432	6551.4
433	6762.8
434	5942.6
435	6056.2
436	6028.4
437	6656.6
438	6014.6
439	6594.8
440	7505
441	6923.2
442	6347.2
443	7668.2
444	6860
445	6898
446	7484.2
447	7671.8
448	7857.8
449	7538.6
450	7801.6
451	7376.2
452	7784.2
453	7306.2
454	7152.2
455	6928.4
456	7111
457	7173.8
458	7161.4
459	6564.2
460	7226
461	7500.4
462	6813.6
463	7621.2
464	7185.6
465	7551.4
466	8590.6
467	8321.8
468	7702.4
469	6018.6
470	8658.2
471	7604.8
472	8191.6
473	9213.8
474	8911.8
475	8914.4
476	8681.6
477	8192.4
478	7913.6
479	8982.4
480	9263.2
481	9062.4
482	7700.2
483	8792.6
484	8410.6
485	8240.2
486	7848.8
487	8946.2
488	8334
489	8485.4
490	7204.4
491	7605
492	7809.6
493	8670
494	7375.8

## Sheet: Normalised
Time (s)	Intensity (recovery phase)
0	0
0.1899	0.0889905
0.3798	0.053952
0.5697	0.169615
0.7596	0.0692586
0.9495	0.191227
1.1394	0.202047
1.3293	0.143731
1.5192	0.222628		Note : In the paper this is only shown till 50 s to keep FRAP curves consistent
1.7091	0.224355
1.899	0.19644
2.0889	0.343717
2.2788	0.231751
2.4687	0.148307
2.6586	0.257636
2.8485	0.323864
3.0384	0.293675
3.2283	0.286521
3.4182	0.34402
3.6081	0.452985
3.798	0.255181
3.9879	0.191681
4.1778	0.308678
4.3677	0.172707
4.5576	0.269033
4.7475	0.295402
4.9374	0.238601
5.1273	0.250998
5.3172	0.220355
5.5071	0.275034
5.697	0.240541
5.8869	0.366176
6.0768	0.271154
6.2667	0.415915
6.4566	0.452348
6.6465	0.589077
6.8364	0.43107
7.0263	0.588925
7.2162	0.631754
7.4061	0.412005
7.596	0.429555
7.7859	0.373996
7.9758	0.494055
8.1657	0.472322
8.3556	0.373117
8.5455	0.476414
8.7354	0.296766
8.9253	0.445165
9.1152	0.435011
9.3051	0.549674
9.495	0.33229
9.6849	0.354689
9.8748	0.399548
10.0647	0.452197
10.2546	0.502663
10.4445	0.470655
10.6344	0.456319
10.8243	0.398184
11.0142	0.345657
11.2041	0.368753
11.394	0.443983
11.5839	0.456682
11.7738	0.508392
11.9637	0.372087
12.1536	0.411248
12.3435	0.532973
12.5334	0.45453
12.7233	0.525001
12.9132	0.570558
13.1031	0.427524
13.293	0.303192
13.4829	0.298312
13.6728	0.35187
13.8627	0.28152
14.0526	0.317195
14.2425	0.20426
14.4324	0.333927
14.6223	0.22772
14.8122	0.223992
15.0021	0.287461
15.192	0.300313
15.3819	0.469443
15.5718	0.380392
15.7617	0.363206
15.9516	0.418249
16.1415	0.25606
16.3314	0.381665
16.5213	0.407338
16.7112	0.48578
16.9011	0.527638
17.091	0.530184
17.2809	0.354052
17.4708	0.371572
17.6607	0.399366
17.8506	0.357872
18.0405	0.507149
18.2304	0.39979
18.4203	0.539944
18.6102	0.638028
18.8001	0.513999
18.99	0.392273
19.1799	0.43104
19.3698	0.730322
19.5597	0.740112
19.7496	0.624267
19.9395	0.510544
20.1294	0.570376
20.3193	0.527851
20.5092	0.540823
20.6991	0.518909
20.889	0.657911
21.0789	0.523183
21.2688	0.49457
21.4587	0.613537
21.6486	0.429828
21.8385	0.516181
22.0284	0.330805
22.2183	0.358296
22.4082	0.252301
22.5981	0.358447
22.788	0.474111
22.9779	0.523516
23.1678	0.412278
23.3577	0.46723
23.5476	0.443861
23.7375	0.597412
23.9274	0.489872
24.1173	0.435193
24.3072	0.500177
24.4971	0.440436
24.687	0.573043
24.8769	0.717016
25.0668	0.635694
25.2567	0.690525
25.4466	0.678431
25.6365	0.650788
25.8264	0.754782
26.0163	0.725715
26.2062	0.68025
26.3961	0.566163
26.586	0.595563
26.7759	0.626207
26.9658	0.586561
27.1557	0.516636
27.3456	0.674855
27.5355	0.60596
27.7254	0.618205
27.9153	0.516606
28.1052	0.601171
28.2951	0.390697
28.485	0.525971
28.6749	0.544097
28.8648	0.457743
29.0547	0.472413
29.2446	0.496207
29.4345	0.335685
29.6244	0.456258
29.8143	0.305526
30.0042	0.501875
30.1941	0.573649
30.384	0.698345
30.5739	0.633694
30.7638	0.557373
30.9537	0.561616
31.1436	0.560707
31.3335	0.390849
31.5234	0.347839
31.7133	0.418977
31.9032	0.448135
32.0931	0.396608
32.283	0.484568
32.4729	0.378634
32.6628	0.644848
32.8527	0.411187
33.0426	0.520576
33.2325	0.50921
33.4224	0.441012
33.6123	0.547007
33.8022	0.342807
33.9921	0.539278
34.182	0.415036
34.3719	0.47008
34.5618	0.472686
34.7517	0.436769
34.9416	0.444255
35.1315	0.417855
35.3214	0.369207
35.5113	0.401973
35.7012	0.52588
35.8911	0.565314
36.081	0.476748
36.2709	0.320287
36.4608	0.404761
36.6507	0.412278
36.8406	0.436041
37.0305	0.410763
37.2204	0.478415
37.4103	0.589895
37.6002	0.498874
37.7901	0.569345
37.98	0.446923
38.1699	0.499571
38.3598	0.369602
38.5497	0.45644
38.7396	0.39485
38.9295	0.387242
39.1194	0.534701
39.3093	0.311618
39.4992	0.465351
39.6891	0.378179
39.879	0.500359
40.0689	0.3235
40.2588	0.241178
40.4487	0.397426
40.6386	0.413369
40.8285	0.51021
41.0184	0.500511
41.2083	0.495237
41.3982	0.558555
41.5881	0.570891
41.778	0.58544
41.9679	0.585955
42.1578	0.43101
42.3477	0.478051
42.5376	0.562374
42.7275	0.489266
42.9174	0.488447
43.1073	0.493843
43.2972	0.430252
43.4871	0.512938
43.677	0.514393
43.8669	0.746993
44.0568	0.845016
44.2467	0.635633
44.4366	0.534519
44.6265	0.668853
44.8164	0.514484
45.0063	0.614719
45.1962	0.541339
45.3861	0.498056
45.576	0.732686
45.7659	0.768937
45.9558	0.666307
46.1457	0.655881
46.3356	0.458562
46.5255	0.680371
46.7154	0.649758
46.9053	0.5063
47.0952	0.41055
47.2851	0.520758
47.475	0.515242
47.6649	0.593957
47.8548	0.440285
48.0447	0.666701
48.2346	0.734596
48.4245	0.592623
48.6144	0.526972
48.8043	0.525729
48.9942	0.49654
49.1841	0.549856
49.374	0.684887
49.5639	0.562859
49.7538	0.729958
49.9437	0.548613
50.1336	0.289613
50.3235	0.546946
50.5134	0.447741
50.7033	0.433132
50.8932	0.331774
51.0831	0.308496
51.273	0.459259
51.4629	0.508331
51.6528	0.472868
51.8427	0.479658
52.0326	0.442194
52.2225	0.411187
52.4124	0.529972
52.6023	0.587501
52.7922	0.526547
52.9821	0.532124
53.172	0.53558
53.3619	0.473474
53.5518	0.38803
53.7417	0.401003
53.9316	0.532064
54.1215	0.790548
54.3114	0.694677
54.5013	0.576195
54.6912	0.380574
54.8811	0.386969
55.071	0.391819
55.2609	0.423948
55.4508	0.450348
55.6407	0.599595
55.8306	0.520728
56.0205	0.715895
56.2104	0.639392
56.4003	0.611264
56.5902	0.652759
56.7801	0.508967
56.97	0.442043
57.1599	0.452439
57.3498	0.52188
57.5397	0.405004
57.7296	0.473717
57.9195	0.38412
58.1094	0.455682
58.2993	0.409944
58.4892	0.47993
58.6791	0.447862
58.869	0.404246
59.0589	0.440194
59.2488	0.540399
59.4387	0.503966
59.6286	0.49457
59.8185	0.4662
60.0084	0.410884
60.1983	0.526669
60.3882	0.603202
60.5781	0.759147
60.768	0.615417
60.9579	0.69295
61.1478	0.42519
61.3377	0.489145
61.5276	0.479688
61.7175	0.322227
61.9074	0.264122
62.0973	0.338018
62.2872	0.404094
62.4771	0.424129
62.667	0.551462
62.8569	0.49263
63.0468	0.290159
63.2367	0.330289
63.4266	0.254181
63.6165	0.40658
63.8064	0.395032
63.9963	0.258515
64.1862	0.433132
64.3761	0.411035
64.566	0.358508
64.7559	0.454136
64.9458	0.513484
65.1357	0.357993
65.3256	0.274549
65.5155	0.347142
65.7054	0.435768
65.8953	0.380937
66.0852	0.406519
66.2751	0.344535
66.465	0.41146
66.6549	0.404852
66.8448	0.440739
67.0347	0.597109
67.2246	0.652061
67.4145	0.71644
67.6044	0.56495
67.7943	0.530094
67.9842	0.449347
68.1741	0.592078
68.364	0.567981
68.5539	0.436829
68.7438	0.360418
68.9337	0.493146
69.1236	0.564859
69.3135	0.383999
69.5034	0.548856
69.6933	0.456379
69.8832	0.515029
70.0731	0.528487
70.263	0.495025
70.4529	0.598534
70.6428	0.542187
70.8327	0.555918
71.0226	0.585379
71.2125	0.497237
71.4024	0.406216
71.5923	0.474293
71.7822	0.474687
71.9721	0.419401
72.162	0.451439
72.3519	0.327137
72.5418	0.344353
72.7317	0.34014
72.9216	0.435344
73.1115	0.338049
73.3014	0.425978
73.4913	0.56392
73.6812	0.475748
73.8711	0.388454
74.061	0.588653
74.2509	0.46617
74.4408	0.471928
74.6307	0.560767
74.8206	0.589198
75.0105	0.617387
75.2004	0.569012
75.3903	0.60887
75.5802	0.5444
75.7701	0.606233
75.96	0.533791
76.1499	0.510453
76.3398	0.476536
76.5297	0.504209
76.7196	0.513726
76.9095	0.511847
77.0994	0.421341
77.2893	0.521637
77.4792	0.563223
77.6691	0.459138
77.859	0.58153
78.0489	0.515514
78.2388	0.570952
78.4287	0.728443
78.6186	0.687706
78.8085	0.593836
78.9984	0.338655
79.1883	0.738688
79.3782	0.579044
79.5681	0.667974
79.758	0.822889
79.9479	0.777121
80.1378	0.777515
80.3277	0.742234
80.5176	0.668096
80.7075	0.625843
80.8974	0.78782
81.0873	0.830376
81.2772	0.799944
81.4671	0.593502
81.657	0.759056
81.8469	0.701164
82.0368	0.67534
82.2267	0.616023
82.4166	0.782334
82.6065	0.689555
82.7964	0.7125
82.9863	0.518364
83.1762	0.579075
83.3661	0.610082
83.556	0.740476
83.7459	0.544339
