# Supplementary material for: Anillin directly crosslinks microtubules with actin filaments
Source: EMBO J. 2025 Jul 21;44(17):4803–24. doi: 10.1038/s44318-025-00492-3 (PMC12402178; doi:10.1038/s44318-025-00492-3)
Supplement: Supplementary file 10 — Source data Fig. 1 [file 44318_2025_492_MOESM10_ESM.zip › Figure 1/1K/GMPCPPvsGDP_koff.xlsx]

## Sheet: Sheet1
GMPCPP MT koff	GDP MT koff
0.1202	0.5756
0.7497	3.219
0.1377	4.31
0.8225	1.058
0.1609	3.6
0.08734	1.547
0.1564	2.447
0.5671	4.261
0.2152	1.616
0.4966	3.467
0.2375	1.672
0.592	0.4454
0.427	2.867
0.2149	4.265
0.07961	1.984
0.1168	0.6988
0.1284	0.9849
0.4911	0.5118
0.451	1.148
3.156	3.451
1.983	2.811
0.8486	1.416
0.1986	0.797
0.04004	0.7079
0.1694	0.5603
2.653	3.926
0.1609	2.396
2.505	1.137
1.674	1.017
0.599	1.066
0.1244	0.485
0.3897	1.114
0.7982	1.454
0.1763	2.426
0.1917	0.8432
0.1835	4.091
0.3029	0.6737
0.1783	0.7375
0.3136	0.799
0.2083	0.6529
0.2547	1.274
2.986	1.354
2.744	2.391
0.1917	1.984
0.3409	0.6158
0.2974	1.81
0.1057	1.751
0.1604	1.595
0.4147	0.829
0.1541	1.085
0.4317	0.6557
0.1932	0.5826
0.3456	0.3276
0.3936	3.767
0.1287	1.187
0.2636	1.789
0.3901	1.228
0.2732	0.9884
0.231	1.074
0.1487	1.061
0.2535	0.4107
0.2747	1.646
0.5104	0.7592
0.3677	1.021
0.6344	1.023
1.174	0.9131
0.08239	1.855
0.1922	1.235
0.2566	1.747
0.1981	1.189
0.3658	1.645
0.2126	1.037
0.1589	1.473
0.1718	1.968
0.2411	1.607
0.6577	1.963
0.2931	0.9078
0.1716	4.778
0.1846	3.564
0.6266	1.081
0.09093	0.1967
0.8047	0.4409
0.3412	0.7639
0.3991	1.593
0.1638	0.6384
1.262	0.8792
0.523	0.1589
0.0906	0.8727
0.273	0.6349
0.4635	0.2706
0.3555	2.496
0.1107	0.51
0.2997	0.2871
0.2251	0.7763
0.1587	0.9567
0.2624	0.3509
1.089	0.2415
0.07683	0.238
0.2361	2.602
0.5065	0.5022
0.8398	0.6015
0.7362	0.7021
0.1877	2.823
0.3119	1.661
0.1789	1.11
0.7999	0.4296
0.2309	1.301
0.2212	0.3576
0.9862	0.4247
0.131	1.57
0.3653	0.6459
0.06547	0.3116
0.1606	0.449
0.6027	0.9641
0.24	0.9055
	0.5166
	0.9586
	1.57
	1.911
