# Supplementary material for: Anillin directly crosslinks microtubules with actin filaments
Source: EMBO J. 2025 Jul 21;44(17):4803–24. doi: 10.1038/s44318-025-00492-3 (PMC12402178; doi:10.1038/s44318-025-00492-3)
Supplement: Supplementary file 10 — Source data Fig. 1 [file 44318_2025_492_MOESM10_ESM.zip › Figure 1/1J/GDP_FRAP.xlsx]

## Sheet: Raw
Frame	Intensity
0	4461.43
1	4765
2	4309.4
3	5233.22
4	4554.56		Frame rate : 0.191 s / frame
5	4386.48
6	4348.42
7	4196.98
8	4524.23
9	4733.56
10	3939.01
11	4755.62
12	4679.14
13	4222.42
14	4575.39
15	4703.77
16	4855.69
17	5113.48
18	4495.65
19	4937.81
20	4470.88
21	3724.5
22	4638.95
23	4493.36
24	4339.64
25	5883.52
26	4734.41
27	5039.24
28	5054.93
29	5303.6
30	4635.83
31	4711.97
32	4538.42
33	4710.07
34	4804.52
35	4625.15
36	4152.39
37	4495.34
38	4640.69
39	4481.21
40	4602.15
41	4801.26
42	4794.01
43	4442.36
44	4382.97
45	4294.11
46	5015.73
47	4927.65
48	4414.96
49	4268.1
50	4711.02
51	2464.94
52	3335.97
53	2979.18
54	3523.06
55	3400.21
56	2939.46
57	3194.87
58	3409.4
59	3201.6
60	3178.43
61	3513.78
62	3228.82
63	3257.66
64	3196.51
65	3322.77
66	3628.74
67	3412.11
68	3229.7
69	3663.96
70	3316.51
71	3742.77
72	3940.53
73	4112.81
74	3930.58
75	3771.02
76	3963.26
77	3642.43
78	3522.8
79	3401.34
80	3650.1
81	3287.42
82	3675.48
83	3428.66
84	3772.93
85	3553.31
86	3181.59
87	3597.24
88	3701.46
89	3969.8
90	3157.18
91	3182.52
92	3750.6
93	3672.02
94	3447.92
95	3684.36
96	3849.85
97	3602.37
98	4163.63
99	3494.9
100	3619.84
101	3421.03
102	3690.42
103	3732
104	3702.72
105	3683.63
106	3570.22
107	3569.42
108	3693.7
109	3790.32
110	3353.31
111	4027.71
112	3373.54
113	3992.7
114	3481.56
115	3690.01
116	3487.92
117	3308.68
118	3488.68
119	3598.06
120	3565.17
121	3358.66
122	3460.1
123	3838.18
124	3932.88
125	3528.48
126	4115.93
127	3526.19
128	3686.03
129	4117.82
130	3425.71
131	3380.8
132	3960.83
133	3816.81
134	3447.69
135	3602.87
136	3949.67
137	3447.62
138	3516.49
139	3311.02
140	3416.32
141	3682.58
142	3824.06
143	3643.62
144	3611.67
145	3566.2
146	3490.78
147	3491.08
148	3740.73
149	3670.25
150	3680.31
151	3435.6
152	3679.36
153	3636.65
154	3465.93
155	3670.27
156	3865.53
157	3753.22
158	3434.53
159	3717.46
160	3641.72
161	3833.16
162	3821.98
163	3777.41
164	4257.45
165	3820.2
166	4372.37
167	3974.69
168	3555.29
169	3969.62
170	3565
171	3769.29
172	4222.09
173	3694.25
174	4124.41
175	4154.52
176	3266.77
177	3314.59
178	3748.35
179	3967.54
180	3993.26
181	3705.64
182	3685.36
183	3669.02
184	3781.41
185	3761.4
186	4013.98
187	3684.39
188	3585.28
189	4409.4
190	3769.04
191	3966.58
192	3576.42
193	3671.43
194	4134.37
195	3504.44
196	3450.65
197	3808.47
198	3543.75
199	3456.37
200	3584.16
201	3760.82
202	3364.25
203	3828.43
204	3656.79
205	3125.95
206	3794.59
207	3591.62
208	3839.84
209	3494.98
210	4230.45
211	4354.1
212	4106.57
213	3931.39
214	3823.36
215	3456.96
216	3553.97
217	3443.07
218	3824.18
219	3613.57
220	3839.99
221	3589.42
222	3681.14
223	3671.79
224	3756.61
225	3971.61
226	3738.39
227	3938.17
228	3868.29
229	4380.89
230	3609.21
231	3782.42
232	3611.99
233	3900.43
234	3626.74
235	3946.74
236	3826.24
237	3599.16
238	3845.96
239	3771.98
240	4201.93
241	3838.77
242	3560.14
243	3265.74
244	3321.26
245	3824.78
246	3820.65
247	4124.57
248	4107.67
249	3602.46
250	3811.2
251	3974.23
252	3799.59
253	3568.13
254	3460.66
255	3680
256	3483.11
257	3418.49
258	3408.38
259	3668.41
260	3285.21
261	3402.54
262	3310.83
263	3400.68
264	3949.01
265	3918.41
266	4107.67
267	3812.28
268	3959.95
269	4258.19
270	3871.56
271	4109.48
272	3924.3
273	3712.65
274	3887.46
275	3841.61
276	3591.77
277	3819.68
278	3596.05
279	4189.83
280	3876.36
281	3725.96
282	4069
283	4005.55
284	3948.18
285	3951.68
286	4202.31
287	3679
288	3394.03
289	3857.02
290	3910.49
291	4279.14
292	4045.54
293	3899.62
294	4499.01
295	4073.49
296	3510.67
297	3370.42
298	4068.94
299	3728.69
300	3918.84
301	3929.99
302	3845.6
303	3478.97
304	3714.44
305	3811.67
306	3889.2
307	4039.87
308	4168.08
309	3902.03
310	4251.86
311	4046.97
312	3959.97
313	3777.63
314	3564.13
315	4001.36
316	3941.36
317	3764.3
318	3672.79
319	4179.98
320	4046.97
321	3564.89
322	3745.24
323	3521.84
324	3867.17
325	4165.33
326	4214.8
327	3874.12
328	3577.87
329	3731.48
330	4153.27
331	4074.24
332	3564.57
333	3533.84
334	3745.81
335	3424.72
336	3689.86
337	3981.56
338	3621.42
339	3968.04
340	3957.21
341	3626.07
342	3579.54
343	3493.69
344	3699.69
345	3701.89
346	4114.91
347	3584.35
348	3532.2
349	3608.31
350	3570.93
351	3659.17
352	3713.4
353	3377.95
354	3552.42
355	3444.82
356	3756.29
357	3298.98
358	3665.1
359	3662.24
360	3487.03

## Sheet: Normalised
Time (s)	Intensity (recovery phase)
0	0
0.191	0.40255
0.382	0.237659
0.573	0.489015
0.764	0.432238
0.955	0.219301
1.146	0.337339		Note : In the paper this is only shown till 50 s to keep different FRAP curves consistent
1.337	0.436484
1.528	0.34045
1.719	0.32974
1.91	0.484723
2.101	0.353032
2.292	0.36636
2.483	0.338096
2.674	0.39645
2.865	0.537856
3.056	0.43774
3.247	0.353435
3.438	0.554132
3.629	0.393556
3.82	0.590555
4.011	0.681951
4.202	0.761566
4.393	0.677352
4.584	0.603611
4.775	0.692451
4.966	0.544182
5.157	0.488896
5.348	0.432759
5.539	0.547724
5.73	0.380112
5.921	0.559456
6.112	0.445388
6.303	0.604493
6.494	0.502992
6.685	0.331204
6.876	0.523296
7.067	0.571464
7.258	0.695475
7.449	0.319922
7.64	0.331631
7.831	0.594171
8.022	0.557855
8.213	0.454287
8.404	0.563559
8.595	0.64004
8.786	0.525667
8.977	0.785054
9.168	0.476
9.359	0.533742
9.55	0.441858
9.741	0.566359
9.932	0.585578
10.123	0.572045
10.314	0.56322
10.505	0.510809
10.696	0.510439
10.887	0.567877
11.078	0.612529
11.269	0.410564
11.46	0.722238
11.651	0.419914
11.842	0.70606
12.033	0.469835
12.224	0.56617
12.415	0.472772
12.606	0.389936
12.797	0.473124
12.988	0.523676
13.179	0.508474
13.37	0.413034
13.561	0.459916
13.752	0.634647
13.943	0.678411
14.134	0.491517
14.325	0.763009
14.516	0.490461
14.707	0.564332
14.898	0.763883
15.089	0.444024
15.28	0.42327
15.471	0.691331
15.662	0.624769
15.853	0.454182
16.044	0.525898
16.235	0.686171
16.426	0.454148
16.617	0.485975
16.808	0.391018
16.999	0.439685
17.19	0.562737
17.381	0.628121
17.572	0.544729
17.763	0.529967
17.954	0.508952
18.145	0.474093
18.336	0.474234
18.527	0.589612
18.718	0.557038
18.909	0.561688
19.1	0.448596
19.291	0.561248
19.482	0.541509
19.673	0.46261
19.864	0.557049
20.055	0.647288
20.246	0.59538
20.437	0.448098
20.628	0.578857
20.819	0.543854
21.01	0.632328
21.201	0.627159
21.392	0.60656
21.583	0.828413
21.774	0.626339
21.965	0.881524
22.156	0.697736
22.347	0.503911
22.538	0.695391
22.729	0.508395
22.92	0.602809
23.111	0.812071
23.302	0.568128
23.493	0.766929
23.684	0.780845
23.875	0.37057
24.066	0.39267
24.257	0.593134
24.448	0.69443
24.639	0.70632
24.83	0.573394
25.021	0.564023
25.212	0.55647
25.403	0.608413
25.594	0.599161
25.785	0.715895
25.976	0.563572
26.167	0.51777
26.358	0.898638
26.549	0.602694
26.74	0.693987
26.931	0.513674
27.122	0.557584
27.313	0.77153
27.504	0.480408
27.695	0.455548
27.886	0.620919
28.077	0.498575
28.268	0.458194
28.459	0.517249
28.65	0.598894
28.841	0.415619
29.032	0.630143
29.223	0.550817
29.414	0.305489
29.605	0.6145
29.796	0.520699
29.987	0.635416
30.178	0.476035
30.369	0.815937
30.56	0.873081
30.751	0.758686
30.942	0.677723
31.133	0.627798
31.324	0.458466
31.515	0.503296
31.706	0.452046
31.897	0.628178
32.088	0.530843
32.279	0.635482
32.47	0.519681
32.661	0.562069
32.852	0.557751
33.043	0.59695
33.234	0.696311
33.425	0.588527
33.616	0.68086
33.807	0.648564
33.998	0.885463
34.189	0.52883
34.38	0.608876
34.571	0.530112
34.762	0.663419
34.953	0.53693
35.144	0.684821
35.335	0.62913
35.526	0.524186
35.717	0.638245
35.908	0.604051
36.099	0.802756
36.29	0.634919
36.481	0.506149
36.672	0.370091
36.863	0.395751
37.054	0.628453
37.245	0.626548
37.436	0.767003
37.627	0.759194
37.818	0.525707
38.009	0.622178
38.2	0.697522
38.391	0.616813
38.582	0.509845
38.773	0.460176
38.964	0.561543
39.155	0.470552
39.346	0.440688
39.537	0.436015
39.728	0.556188
39.919	0.379089
40.11	0.433317
40.301	0.390931
40.492	0.432455
40.683	0.685869
40.874	0.671723
41.065	0.759191
41.256	0.622678
41.447	0.690924
41.638	0.828757
41.829	0.650073
42.02	0.76003
42.211	0.674449
42.402	0.576633
42.593	0.657422
42.784	0.636234
42.975	0.520769
43.166	0.626096
43.357	0.522746
43.548	0.797162
43.739	0.65229
43.93	0.582784
44.121	0.741321
44.312	0.711997
44.503	0.685484
44.694	0.687103
44.885	0.80293
45.076	0.561082
45.267	0.429384
45.458	0.643352
45.649	0.668066
45.84	0.838437
46.031	0.730479
46.222	0.663044
46.413	0.940054
46.604	0.743397
46.795	0.483289
46.986	0.418469
47.177	0.741295
47.368	0.584045
47.559	0.671926
47.75	0.677077
47.941	0.638075
48.132	0.468635
48.323	0.57746
48.514	0.622397
48.705	0.658226
48.896	0.727857
49.087	0.787111
49.278	0.664156
49.469	0.825832
49.66	0.73114
49.851	0.690932
50.042	0.606664
50.233	0.507994
50.424	0.710063
50.615	0.682333
50.806	0.600505
50.997	0.558213
51.188	0.792612
51.379	0.731141
51.57	0.508345
51.761	0.591695
51.952	0.488449
52.143	0.648047
52.334	0.78584
52.525	0.808704
52.716	0.651259
52.907	0.514345
53.098	0.585335
53.289	0.780267
53.48	0.743743
53.671	0.5082
53.862	0.493997
54.053	0.591957
54.244	0.443565
54.435	0.566102
54.626	0.700912
54.817	0.534472
55.008	0.694663
55.199	0.689659
55.39	0.536622
55.581	0.515116
55.772	0.475442
55.963	0.570642
56.154	0.57166
56.345	0.762539
56.536	0.517341
56.727	0.493239
56.918	0.528412
57.109	0.511135
57.3	0.551918
57.491	0.576981
57.682	0.421948
57.873	0.502582
58.064	0.452856
58.255	0.5968
58.446	0.385456
58.637	0.554659
58.828	0.553338
59.019	0.472362
