# Supplementary material for: Anillin directly crosslinks microtubules with actin filaments
Source: EMBO J. 2025 Jul 21;44(17):4803–24. doi: 10.1038/s44318-025-00492-3 (PMC12402178; doi:10.1038/s44318-025-00492-3)
Supplement: Supplementary file 11 — Source data Fig. 2 [file 44318_2025_492_MOESM11_ESM.zip]

Archive with 14 entries (9 files):
- Figure 2/
- Figure 2/.DS_Store
- __MACOSX/Figure 2/._.DS_Store
- Figure 2/2A/
- Figure 2/2C/
- Figure 2/2D/
- Figure 2/2B/
- Figure 2/2A/Biot_nonbiot_GMPCPPMT_overlap.tif
- Figure 2/2C/MTMToverlap_FRAPcurve.xlsx
- __MACOSX/Figure 2/2C/._MTMToverlap_FRAPcurve.xlsx
- Figure 2/2D/MTMToverlap_koff_values.xlsx
- __MACOSX/Figure 2/2D/._MTMToverlap_koff_values.xlsx
- Figure 2/2B/MTbundling_left.tif
- Figure 2/2B/MTBundling_Right.tif
