# Supplementary material for: Anillin directly crosslinks microtubules with actin filaments
Source: EMBO J. 2025 Jul 21;44(17):4803–24. doi: 10.1038/s44318-025-00492-3 (PMC12402178; doi:10.1038/s44318-025-00492-3)
Supplement: Supplementary file 11 — Source data Fig. 2 [file 44318_2025_492_MOESM11_ESM.zip › Figure 2/2C/MTMToverlap_FRAPcurve.xlsx]

## Sheet: Raw
Frame	Intensity
0	6638.35
1	6873.75
2	6885.01
3	6203.26
4	6461.56		Frame rate = 0.046 s/frame
5	7683.5
6	6362.36
7	6183.86
8	7030.75
9	6495.73
10	6525
11	6739.27
12	7014.97
13	6706.1
14	6447.47
15	6790.07
16	6654.56
17	6828.36
18	6721.53
19	6855.33
20	6324.74
21	6454.01
22	6362.9
23	6197.07
24	7368.26
25	6457.26
26	6373.01
27	6014.21
28	6673.34
29	6819.19
30	6878.17
31	6899.68
32	6358.37
33	6176.36
34	6798.26
35	6483.34
36	6291.76
37	6497.74
38	6280.33
39	6106.53
40	6129.42
41	6192.79
42	5896.37
43	6582.63
44	6532.87
45	6766.8
46	6622.19
47	6173.66
48	6219.28
49	6656.54
50	5411.43
51	6477.16
52	6455.45
53	6484.99
54	6136.06
55	6291.27
56	6398.55
57	7100.83
58	6687.15
59	6614.14
60	5857.8
61	6681.4
62	6537.01
63	6567.58
64	6928.75
65	7132.72
66	6397.19
67	6253.8
68	7084.69
69	6845.03
70	7311.42
71	6633.75
72	6906.51
73	6461.95
74	6411.9
75	6613.13
76	6542.03
77	6358.84
78	7090.19
79	6899.27
80	6924.73
81	5917.4
82	6895.71
83	6261.51
84	7081.96
85	6620.34
86	6423.53
87	6791.24
88	6007.89
89	6437.98
90	6568.59
91	6538.06
92	6152.65
93	7082.91
94	6884.73
95	7045.61
96	6690.69
97	6725.47
98	6039.66
99	6120.55
100	6650.16
101	7280.49
102	6123.89
103	7190.09
104	6525.38
105	6253.38
106	7241.36
107	6683.01
108	6547.78
109	6324.39
110	7114.85
111	6547.62
112	6748.05
113	7252.04
114	6804.7
115	6352.06
116	7331.63
117	65230
118	1473.37
119	1591.82
120	1723.94
121	1903.82
122	2083.22
123	2106.69
124	2032.18
125	2519.16
126	2174.93
127	2291.57
128	2120.93
129	2393.96
130	2384.4
131	2409.23
132	2458.15
133	2498.72
134	2207.31
135	2285.13
136	2411.13
137	2447.72
138	2433.55
139	2638.73
140	2063.46
141	2371.48
142	2377.95
143	2221.7
144	2520.03
145	2633.21
146	2498.22
147	2473.67
148	2283.03
149	2395.11
150	2434.65
151	2739.07
152	2672.84
153	2756.06
154	2583.56
155	2939.89
156	2290.06
157	2594.49
158	2326.74
159	2555.09
160	2888.27
161	2369.8
162	2671.43
163	2539.36
164	2804.15
165	3201.15
166	2802.42
167	2743.47
168	3024.92
169	2982.07
170	2677.99
171	2715.16
172	2735.8
173	2490.97
174	2712.07
175	2425.32
176	2905.93
177	2982.86
178	2802.01
179	2961.7
180	2947.9
181	2752.4
182	2723.58
183	2594.52
184	2608.26
185	2733.35
186	2401.44
187	2921.79
188	2450.22
189	2553.49
190	2574.99
191	2953.9
192	2632.53
193	2539.86
194	3022.58
195	2758.28
196	2769.7
197	2853.7
198	2779.37
199	2658.57
200	2540.89
201	2726.94
202	2608.1
203	2754.98
204	2838.28
205	2750.56
206	2579.63
207	2535.97
208	2605.99
209	2711.8
210	2674.31
211	2352.11
212	2832.67
213	2968.76
214	2914.33
215	2866.16
216	3195.99
217	3078.31
218	2959.28
219	2639.94
220	2825.85
221	2927.94
222	2822.81
223	2903.1
224	2868.43
225	2974.38
226	2665.13
227	2593.53
228	2741.74
229	2623.76
230	3010.68
231	2583.45
232	2689.68
233	2837.59
234	2407.46
235	2661.87
236	2586.5
237	3002.72
238	2916.55
239	2662.78
240	2767.68
241	2776.2
242	2380.62
243	2566.01
244	2458.09
245	2855.5
246	2622.53
247	2580.04
248	2886.09
249	2856.39
250	2783.13
251	3038.3
252	3072
253	3480.16
254	2915.25
255	2796.69
256	2560.18
257	2576.24
258	2947.23
259	2630.11
260	2994.94
261	2789.24
262	2793.49
263	3022.39
264	3076.74
265	3152.76
266	3094.86
267	3122.76
268	3200
269	3156.19
270	2937.43
271	2504.02
272	2977.29
273	2520.54
274	2716.65
275	2881.02
276	2847.4
277	2502.95
278	2895
279	2464.03
280	2927.36
281	2908.95
282	2802.45
283	3135.79
284	3055.53
285	2756.98
286	2976.34
287	3106.28
288	3000.68
289	2567.4
290	2744.33
291	3169.15
292	2890.53
293	2597.28
294	3048.58
295	2784.61
296	2841.17
297	2523.98
298	3070.62
299	2934.13
300	2772.67
301	3000.46
302	2626.07
303	2794.58
304	2870.08
305	2804.88
306	3232.99
307	3153.65
308	3304.37
309	2729.31
310	3103.13
311	3079.83
312	2556.18
313	3382.03
314	2897.56
315	3348.38
316	3241.26
317	2983.43
318	3059.58
319	3367.08
320	3251.5
321	3176.89
322	2902.03
323	3134.73
324	3036.51
325	3798.83
326	3016.38
327	3183.55
328	3156.35
329	3254.29
330	3002.09
331	3073.37
332	2950.65
333	3544.5
334	2975.29
335	2893.95
336	3003.92
337	2686.12
338	2933.41
339	2620.8
340	2965.69
341	2625.34
342	2685.88
343	2996.01
344	2915.72
345	2891.01
346	2909.59
347	2925.25
348	2937.66
349	3027.35
350	2793.71
351	2846.3
352	3109.39
353	2623.42
354	2888.1
355	2561.29
356	2531.13
357	3158.02
358	3269.47
359	3105.3
360	2863.53
361	3042.94
362	2937.78
363	2670.71
364	2832.71
365	3267.4
366	3181.44
367	3619.22
368	2975.36
369	2999.81
370	3444.55
371	3598.6
372	2955.18
373	3233.6
374	3741.88
375	3029.67
376	3458.88
377	3066.73
378	2930.83
379	3255.02
380	2824.64
381	2969.1
382	3087.34
383	3401.39
384	3296.66
385	3282.94
386	3188.9
387	3348.1
388	3328.95
389	3383.99
390	3230.94
391	3369.08
392	2924.18
393	3415.4
394	3147.64
395	3478.03
396	3172.86
397	3142.09
398	3169.07
399	3568.99
400	3596.03
401	2993.92
402	3426.16
403	3663.41
404	2980.04
405	2941.33
406	3163.92
407	3285.33
408	3563.64
409	3255.55
410	2999.07
411	3402
412	3046.19
413	3429.65
414	3606.12
415	3205.19
416	3394.4
417	3326.23
418	3178.35
419	3259.3
420	3687.84
421	3485.2
422	3623.13
423	3504.36
424	3381.83
425	3370.23
426	3058.58
427	3435.96
428	3078.49
429	3330.12
430	3278.58
431	3714.81
432	3824.97
433	3518.67
434	3672.38
435	3459.47
436	3316.64
437	3456.13
438	3142.92
439	3467.15
440	3591.55
441	3782.47
442	3419.15
443	3510.62
444	3335.75
445	3159.59
446	3135.49
447	3347.12
448	3218.08
449	3504.25
450	3524.62
451	2991.91
452	3175.25
453	3318.24
454	3212.85
455	3002.35
456	3060.28
457	3481.81
458	3600.91
459	3221.88
460	3526.97
461	3065.59
462	3316.18
463	3498.49
464	3409.57
465	3163.5
466	3563.92
467	3563.55
468	3804.93
469	3157.79
470	3046.86
471	3316.58
472	3178.71
473	3315.25
474	3105.05
475	3286.86
476	3534.93
477	3605.01
478	3202.34
479	3517.2
480	3280.32
481	3939.16
482	3276.23
483	3375.37
484	3337
485	3314.57
486	2978.06
487	3452.01
488	2653.07
489	3439.59
490	3492.93
491	3470.89
492	3098.2
493	3090.11
494	3334.92
495	3119.69
496	3347.22
497	2961.68
498	3105.06
499	3092.49
500	3186.22
501	3522.12
502	2891.13
503	2899.86
504	3069.36
505	2977.32
506	3085.73
507	3009.41
508	3040.53
509	2979.18
510	2936.37
511	2994.21
512	3055.02
513	3176.6
514	2786.98
515	3042.42
516	3312.86
517	3196.82
518	3136.6
519	2801.23
520	3277.95
521	3209.34
522	3327.52
523	3050.64
524	3471.76
525	3187.27
526	3294.32
527	3236.97
528	3649.56
529	3420.17
530	3381.43
531	3287.3
532	3447.86
533	3447.85
534	3246.7
535	3543.45
536	3799.39
537	3454.16
538	3907.13
539	3653.08
540	3704.63
541	3339.99
542	3093.24
543	3167.35
544	3171.33
545	3562.4
546	3183.12
547	3668.92
548	3453.24
549	3296.52
550	3098.32
551	2948.42
552	3143.88
553	3230.71
554	3817.23
555	3472.19
556	3885.81
557	3133.88
558	3483.06
559	3741.74
560	3515.12
561	3768.83
562	3686.94
563	3627.52
564	3372.12
565	3272.73
566	3252.16
567	3302.06
568	3466.94
569	3494.52
570	3042.66
571	3094.6
572	3591.1
573	3324.59
574	3259.95
575	3483.85
576	3928.11
577	3206.01
578	3604.58
579	3246.39
580	3367.08
581	3774.05
582	3500.66
583	3482.45
584	3702.47
585	3702.25
586	3223.62
587	3441.33
588	3045.7
589	3085.09
590	3374.05
591	3762.51
592	3810.97
593	3895.38
594	3101.56
595	3305.06
596	3243.93
597	3254.63
598	2826.89
599	3592.36
600	3134.61
601	3222.74
602	3268.94
603	3377.26
604	3293.46
605	3654.33
606	3130.85
607	3377.61
608	3480.47
609	3739.29
610	3708.68
611	3464.34
612	3124.41
613	3377.55
614	3177.06
615	3448
616	3120.92
617	3278.82
618	3296.26
619	3086.21
620	4210.53
621	3910.74
622	3335.48
623	3774.17
624	3315.43
625	3517.51
626	3385.88
627	3526.34
628	3576.24
629	3342.12
630	3484.25
631	3878.03
632	4310.97
633	3996.39
634	3897.13
635	3725.21
636	3746.12
637	3252.8
638	3583.36
639	3639.27
640	3736.25
641	3495.17
642	3368.97
643	3122.52
644	3396.51
645	3744.34
646	3607.57
647	3477.62
648	3543.07
649	2984.24
650	3461.31
651	3601.91
652	3816.31
653	3521.96
654	3468.62
655	3348.62
656	3335.61
657	3703.14
658	3491.82
659	3526.27
660	3557.17
661	3195.94
662	3523.23
663	3477.24
664	3449.26
665	3404.06
666	3581.1
667	2900.1
668	2912.91
669	3615.37
670	3913.93
671	3436.27
672	3078.47
673	3288.72
674	3601.54
675	3300.99
676	3582.56
677	3256.08
678	3406.89
679	3719.36
680	3505.3
681	3446.03
682	3076.84
683	3662.69
684	3365.1
685	3263.91
686	3178.8
687	3129.27
688	3614.61
689	3481.73
690	3567.47
691	3695.21
692	3687.44
693	3709.03
694	3295.21
695	3139.97
696	3243.48
697	3348.76
698	3339.14
699	3157.78
700	3193.65
701	3719.94
702	3390.14
703	3771.63
704	3338.31
705	3503.63
706	3266.59
707	3299.17
708	3374.83
709	3123.77
710	3034.4
711	3323.51
712	3362.91
713	3098.05
714	3187.52
715	3476.63
716	3234.82
717	3129.14
718	3625.25
719	3228.19
720	3126.86
721	3305.53
722	3209.11
723	3158.76
724	3454.73
725	3309.45
726	3318.45
727	3122.05
728	3647.48
729	3500.06
730	3293.95
731	3839.25
732	3637.58
733	3532.91
734	3532.78
735	3574.47
736	3448.18
737	3682.04
738	3375.97
739	3843.84
740	3851.01
741	3531.59
742	3594.72
743	3642.34
744	3597.22
745	4065.81
746	3619.96
747	3942.79
748	3645.95
749	3788.61
750	3481.05
751	3731.34
752	3365.72
753	3534.24
754	3808.24
755	3580.91
756	3555.78
757	3648.55
758	3972.16
759	3736.81
760	3960.85
761	3474.98
762	3339.91
763	3333.97
764	3214.99
765	3481.04
766	3446.42
767	3554.77
768	3378.52
769	3581.24
770	3687.17
771	3502.06
772	3733.04
773	3405.42
774	3075.83
775	3391.61
776	3906.52
777	3516.85
778	3422.54
779	3714.01
780	3278.4
781	3643.08
782	3488.88
783	3641.22
784	3788.55
785	3404.89
786	3402.4
787	3458.78
788	3569.35
789	3239.42
790	3667.95
791	3181.66
792	3632.1
793	3738.82
794	4512.25
795	3210.2
796	3036.95
797	3345.9
798	3465.2
799	3391.85
800	3281.05
801	3369.86
802	3119.83
803	3646.38
804	3085.72
805	3190.29
806	3150.63
807	3320.08
808	3347.82
809	3179.41
810	3501.69
811	3123.91
812	3260.76
813	3120.22
814	3057.81
815	3307.51
816	3216.08
817	3232.17
818	3407.07
819	3301.7
820	3692.47
821	3339
822	3671.98
823	3193.8
824	3401.91
825	3006.4
826	3524.91
827	4013.86
828	3029.75
829	3240.68
830	3535.89
831	3128.22
832	3454.08
833	3173.44
834	3812.24
835	3693.57
836	3653.51
837	4134.8
838	3960.39
839	3110.36
840	3446.82
841	3689.39
842	3334.45
843	3765.58
844	3408.25
845	3308.73
846	3543.06
847	3571.46
848	3479.36
849	3484.69
850	3672.22
851	3854.88
852	3694.8
853	3584.68
854	3304.42
855	3238.45
856	3422.54
857	3502.91
858	3685.42
859	3395.3
860	3763.86
861	3641.51
862	3376.89
863	3433.61
864	3542.51
865	3581.85
866	3315.05
867	3703.19
868	3446.51
869	3339.05
870	3382.03
871	3732.41
872	3290.59
873	3373.39
874	3179.09
875	3522.2
876	3468.25
877	3748.98
878	3831.87
879	3567.73
880	3988.42
881	3792.86
882	3554.93
883	3304.18
884	3321.79
885	3151.8
886	3440.01
887	3827.75
888	3578.99
889	3592.48

## Sheet: Normalised
Time (s)	Intensity (recovery phase)
0	0
0.046	0.0232665
0.092	0.0492163
0.138	0.0845452
0.184	0.119783
0.23	0.124392
0.276	0.109758
0.322	0.205407
0.368	0.137796
0.414	0.160704
0.46	0.127189
0.506	0.180816
0.552	0.178938
0.598	0.183815
0.644	0.193423
0.69	0.201392
0.736	0.144155
0.782	0.15944
0.828	0.184188
0.874	0.191375
0.92	0.188591
0.966	0.228891
1.012	0.115902
1.058	0.176399
1.104	0.177671
1.15	0.146981
1.196	0.205578
1.242	0.227806
1.288	0.201294
1.334	0.196471
1.38	0.159028
1.426	0.181041
1.472	0.188808
1.518	0.2486
1.564	0.235591
1.61	0.251937
1.656	0.218055
1.702	0.288043
1.748	0.160408
1.794	0.220203
1.84	0.167612
1.886	0.212463
1.932	0.277903
1.978	0.176069
2.024	0.235313
2.07	0.209375
2.116	0.261382
2.162	0.339357
2.208	0.261042
2.254	0.249463
2.3	0.304743
2.346	0.296328
2.392	0.236601
2.438	0.243904
2.484	0.247958
2.53	0.19987
2.576	0.243295
2.622	0.186976
2.668	0.281371
2.714	0.296483
2.76	0.260961
2.806	0.292326
2.852	0.289616
2.898	0.251217
2.944	0.245557
2.99	0.220208
3.036	0.222907
3.082	0.247476
3.128	0.182284
3.174	0.284488
3.22	0.191865
3.266	0.212148
3.312	0.216372
3.358	0.290794
3.404	0.227674
3.45	0.209473
3.496	0.304283
3.542	0.252372
3.588	0.254616
3.634	0.271114
3.68	0.256515
3.726	0.232788
3.772	0.209674
3.818	0.246216
3.864	0.222875
3.91	0.251724
3.956	0.268084
4.002	0.250857
4.048	0.217284
4.094	0.208708
4.14	0.22246
4.186	0.243242
4.232	0.235879
4.278	0.172595
4.324	0.266983
4.37	0.293714
4.416	0.283023
4.462	0.27356
4.508	0.338344
4.554	0.31523
4.6	0.291852
4.646	0.229129
4.692	0.265643
4.738	0.285696
4.784	0.265047
4.83	0.280817
4.876	0.274008
4.922	0.294816
4.968	0.234077
5.014	0.220014
5.06	0.249124
5.106	0.225952
5.152	0.301947
5.198	0.218033
5.244	0.238898
5.29	0.267949
5.336	0.183466
5.382	0.233437
5.428	0.218633
5.474	0.300382
5.52	0.283459
5.566	0.233615
5.612	0.254219
5.658	0.255891
5.704	0.178196
5.75	0.214608
5.796	0.193411
5.842	0.271467
5.888	0.22571
5.934	0.217365
5.98	0.277476
6.026	0.271642
6.072	0.257253
6.118	0.307372
6.164	0.31399
6.21	0.394158
6.256	0.283202
6.302	0.259916
6.348	0.213463
6.394	0.216617
6.44	0.289484
6.486	0.227197
6.532	0.298855
6.578	0.258453
6.624	0.259288
6.67	0.304247
6.716	0.314921
6.762	0.329853
6.808	0.31848
6.854	0.323961
6.9	0.339131
6.946	0.330526
6.992	0.28756
7.038	0.202433
7.084	0.295388
7.13	0.205678
7.176	0.244195
7.222	0.276479
7.268	0.269876
7.314	0.202223
7.36	0.279226
7.406	0.194578
7.452	0.285581
7.498	0.281965
7.544	0.261047
7.59	0.326519
7.636	0.310755
7.682	0.252117
7.728	0.295202
7.774	0.320724
7.82	0.299983
7.866	0.214881
7.912	0.249633
7.958	0.333073
8.004	0.278349
8.05	0.220751
8.096	0.30939
8.142	0.257543
8.188	0.268653
8.234	0.206353
8.28	0.313719
8.326	0.286911
8.372	0.255199
8.418	0.29994
8.464	0.226406
8.51	0.259501
8.556	0.274332
8.602	0.261525
8.648	0.345611
8.694	0.330028
8.74	0.35963
8.786	0.246683
8.832	0.320105
8.878	0.315528
8.924	0.212677
8.97	0.374885
9.016	0.279728
9.062	0.368275
9.108	0.347236
9.154	0.296595
9.2	0.311552
9.246	0.371948
9.292	0.349246
9.338	0.334592
9.384	0.280607
9.43	0.326311
9.476	0.307019
9.522	0.456749
9.568	0.303067
9.614	0.335901
9.66	0.330557
9.706	0.349794
9.752	0.300259
9.798	0.31426
9.844	0.290155
9.89	0.406795
9.936	0.294996
9.982	0.27902
10.028	0.300619
10.074	0.2382
10.12	0.28677
10.166	0.22537
10.212	0.293111
10.258	0.226262
10.304	0.238152
10.35	0.299066
10.396	0.283296
10.442	0.278442
10.488	0.282092
10.534	0.285167
10.58	0.287604
10.626	0.305221
10.672	0.259331
10.718	0.26966
10.764	0.321335
10.81	0.225884
10.856	0.277871
10.902	0.213681
10.948	0.207758
10.994	0.330886
11.04	0.352776
11.086	0.320531
11.132	0.273045
11.178	0.308283
11.224	0.287628
11.27	0.235172
11.316	0.26699
11.362	0.35237
11.408	0.335485
11.454	0.42147
11.5	0.29501
11.546	0.299812
11.592	0.387165
11.638	0.41742
11.684	0.291045
11.73	0.345731
11.776	0.445563
11.822	0.305677
11.868	0.389978
11.914	0.312956
11.96	0.286264
12.006	0.349939
12.052	0.265406
12.098	0.293779
12.144	0.317003
12.19	0.378686
12.236	0.358117
12.282	0.355421
12.328	0.33695
12.374	0.368221
12.42	0.364458
12.466	0.375268
12.512	0.345209
12.558	0.37234
12.604	0.284956
12.65	0.381438
12.696	0.328847
12.742	0.39374
12.788	0.3338
12.834	0.327757
12.88	0.333056
12.926	0.411606
12.972	0.416916
13.018	0.298654
13.064	0.383552
13.11	0.430151
13.156	0.295928
13.202	0.288326
13.248	0.332045
13.294	0.35589
13.34	0.410555
13.386	0.350043
13.432	0.299667
13.478	0.378806
13.524	0.308922
13.57	0.384237
13.616	0.418898
13.662	0.340151
13.708	0.377313
13.754	0.363924
13.8	0.334879
13.846	0.350779
13.892	0.434948
13.938	0.395148
13.984	0.422239
14.03	0.398911
14.076	0.374846
14.122	0.372566
14.168	0.311354
14.214	0.385476
14.26	0.315266
14.306	0.364688
14.352	0.354565
14.398	0.440246
14.444	0.461882
14.49	0.401722
14.536	0.431913
14.582	0.390094
14.628	0.362041
14.674	0.389437
14.72	0.327919
14.766	0.391603
14.812	0.416036
14.858	0.453535
14.904	0.382174
14.95	0.400141
14.996	0.365794
15.042	0.331193
15.088	0.326461
15.134	0.368027
15.18	0.342683
15.226	0.398889
15.272	0.402891
15.318	0.29826
15.364	0.334269
15.41	0.362354
15.456	0.341655
15.502	0.30031
15.548	0.31169
15.594	0.394482
15.64	0.417874
15.686	0.343429
15.732	0.403351
15.778	0.312732
15.824	0.361949
15.87	0.397759
15.916	0.380293
15.962	0.331963
16.008	0.410609
16.054	0.410537
16.1	0.457947
16.146	0.330841
16.192	0.309053
16.238	0.362029
16.284	0.33495
16.33	0.361767
16.376	0.320481
16.422	0.356191
16.468	0.404915
16.514	0.418681
16.56	0.339591
16.606	0.401434
16.652	0.354908
16.698	0.484311
16.744	0.354104
16.79	0.373576
16.836	0.36604
16.882	0.361635
16.928	0.29554
16.974	0.388628
17.02	0.231708
17.066	0.38619
17.112	0.396666
17.158	0.392336
17.204	0.319136
17.25	0.317548
17.296	0.365631
17.342	0.323357
17.388	0.368048
17.434	0.292323
17.48	0.320483
17.526	0.318016
17.572	0.336424
17.618	0.402399
17.664	0.278466
17.71	0.280181
17.756	0.313472
17.802	0.295394
17.848	0.316687
17.894	0.301697
17.94	0.307808
17.986	0.295759
18.032	0.287351
18.078	0.298711
18.124	0.310655
18.17	0.334536
18.216	0.258008
18.262	0.30818
18.308	0.361299
18.354	0.338507
18.4	0.326679
18.446	0.260808
18.492	0.354441
18.538	0.340965
18.584	0.364177
18.63	0.309796
18.676	0.392508
18.722	0.336631
18.768	0.357657
18.814	0.346393
18.86	0.42743
18.906	0.382375
18.952	0.374767
18.998	0.356279
19.044	0.387815
19.09	0.387812
19.136	0.348304
19.182	0.40659
19.228	0.456857
19.274	0.389051
19.32	0.47802
19.366	0.428121
19.412	0.438246
19.458	0.366626
19.504	0.318162
19.55	0.332718
19.596	0.3335
19.642	0.410311
19.688	0.335817
19.734	0.431233
19.78	0.38887
19.826	0.358088
19.872	0.31916
19.918	0.289718
19.964	0.328109
20.01	0.345163
20.056	0.460362
20.102	0.392593
20.148	0.473833
20.194	0.326144
20.24	0.394728
20.286	0.445535
20.332	0.401025
20.378	0.450857
20.424	0.434772
20.47	0.423101
20.516	0.372937
20.562	0.353416
20.608	0.349375
20.654	0.359178
20.7	0.391562
20.746	0.396978
20.792	0.308229
20.838	0.31843
20.884	0.415948
20.93	0.363602
20.976	0.350907
21.022	0.394883
21.068	0.482141
21.114	0.340312
21.16	0.418595
21.206	0.348243
21.252	0.371948
21.298	0.451881
21.344	0.398185
21.39	0.394608
21.436	0.437821
21.482	0.437779
21.528	0.343771
21.574	0.386532
21.62	0.308826
21.666	0.316562
21.712	0.373317
21.758	0.449615
21.804	0.459132
21.85	0.475713
21.896	0.319796
21.942	0.359766
21.988	0.347759
22.034	0.349861
22.08	0.265847
22.126	0.416195
22.172	0.326288
22.218	0.343599
22.264	0.352671
22.31	0.373948
22.356	0.357487
22.402	0.428368
22.448	0.325549
22.494	0.374016
22.54	0.394218
22.586	0.445055
22.632	0.439042
22.678	0.39105
22.724	0.324283
22.77	0.374004
22.816	0.334626
22.862	0.387842
22.908	0.323599
22.954	0.354613
23	0.358038
23.046	0.316781
23.092	0.537612
23.138	0.478728
23.184	0.365741
23.23	0.451904
23.276	0.361802
23.322	0.401495
23.368	0.375639
23.414	0.403227
23.46	0.413029
23.506	0.367046
23.552	0.394961
23.598	0.472304
23.644	0.557338
23.69	0.495552
23.736	0.476057
23.782	0.442288
23.828	0.446395
23.874	0.349502
23.92	0.414427
23.966	0.425408
24.012	0.444458
24.058	0.397107
24.104	0.372318
24.15	0.323914
24.196	0.377728
24.242	0.446047
24.288	0.419182
24.334	0.393658
24.38	0.406514
24.426	0.296753
24.472	0.390455
24.518	0.418072
24.564	0.460183
24.61	0.402369
24.656	0.391891
24.702	0.368322
24.748	0.365766
24.794	0.437953
24.84	0.396448
24.886	0.403214
24.932	0.409284
24.978	0.338333
25.024	0.402617
25.07	0.393585
25.116	0.388088
25.162	0.379212
25.208	0.413983
25.254	0.280228
25.3	0.282744
25.346	0.420714
25.392	0.479356
25.438	0.385537
25.484	0.315261
25.53	0.356557
25.576	0.417999
25.622	0.358967
25.668	0.41427
25.714	0.350147
25.76	0.379766
25.806	0.44114
25.852	0.399097
25.898	0.387454
25.944	0.314941
25.99	0.430009
26.036	0.371558
26.082	0.351684
26.128	0.334968
26.174	0.325239
26.22	0.420566
26.266	0.394467
26.312	0.411307
26.358	0.436396
26.404	0.434871
26.45	0.43911
26.496	0.357831
26.542	0.327341
26.588	0.347672
26.634	0.368349
26.68	0.366459
26.726	0.330838
26.772	0.337884
26.818	0.441254
26.864	0.376476
26.91	0.451406
26.956	0.366297
27.002	0.398768
27.048	0.35221
27.094	0.35861
27.14	0.373469
27.186	0.324159
27.232	0.306605
27.278	0.363391
27.324	0.371129
27.37	0.319106
27.416	0.336681
27.462	0.393464
27.508	0.34597
27.554	0.325213
27.6	0.422655
27.646	0.344668
27.692	0.324765
27.738	0.35986
27.784	0.340921
27.83	0.33103
27.876	0.389163
27.922	0.360628
27.968	0.362397
28.014	0.32382
28.06	0.427021
28.106	0.398066
28.152	0.357585
28.198	0.464687
28.244	0.425077
28.29	0.404519
28.336	0.404493
28.382	0.412682
28.428	0.387876
28.474	0.433809
28.52	0.373695
28.566	0.465588
28.612	0.466998
28.658	0.40426
28.704	0.416659
28.75	0.426011
28.796	0.41715
28.842	0.509186
28.888	0.421616
28.934	0.485024
28.98	0.426722
29.026	0.454741
29.072	0.394332
29.118	0.443493
29.164	0.371681
29.21	0.40478
29.256	0.458597
29.302	0.413946
29.348	0.409011
29.394	0.427232
29.44	0.490792
29.486	0.444567
29.532	0.488571
29.578	0.39314
29.624	0.366611
29.67	0.365445
29.716	0.342075
29.762	0.394331
29.808	0.387531
29.854	0.408812
29.9	0.374195
29.946	0.414012
29.992	0.434817
30.038	0.39846
30.084	0.443827
30.13	0.379478
30.176	0.314743
30.222	0.376765
30.268	0.477901
30.314	0.401365
30.36	0.38284
30.406	0.440089
30.452	0.354529
30.498	0.426157
30.544	0.39587
30.59	0.425791
30.636	0.454729
30.682	0.379375
30.728	0.378885
30.774	0.389959
30.82	0.411677
30.866	0.346874
30.912	0.431043
30.958	0.33553
31.004	0.424001
31.05	0.444962
31.096	0.596873
31.142	0.341134
31.188	0.307106
31.234	0.367788
31.28	0.391219
31.326	0.376813
31.372	0.355051
31.418	0.372495
31.464	0.323385
31.51	0.426806
31.556	0.316685
31.602	0.337223
31.648	0.329434
31.694	0.362717
31.74	0.368166
31.786	0.335087
31.832	0.398386
31.878	0.324186
31.924	0.351065
31.97	0.323461
32.016	0.311203
32.062	0.360247
32.108	0.34229
32.154	0.345449
32.2	0.379803
32.246	0.359106
32.292	0.435859
32.338	0.366433
32.384	0.431834
32.43	0.337913
32.476	0.378788
32.522	0.301106
32.568	0.402946
32.614	0.498983
32.66	0.305691
32.706	0.347122
32.752	0.405105
32.798	0.325032
32.844	0.389035
32.89	0.333914
32.936	0.459382
32.982	0.436073
33.028	0.428206
33.074	0.522737
33.12	0.488482
33.166	0.321524
33.212	0.38761
33.258	0.435254
33.304	0.365539
33.35	0.450218
33.396	0.380035
33.442	0.360486
33.488	0.406513
33.534	0.41209
33.58	0.394002
33.626	0.395048
33.672	0.431881
33.718	0.467757
33.764	0.436316
33.81	0.414687
33.856	0.359641
33.902	0.346683
33.948	0.382841
33.994	0.398625
34.04	0.434473
34.086	0.377491
34.132	0.44988
34.178	0.425848
34.224	0.373875
34.27	0.385015
34.316	0.406404
34.362	0.414132
34.408	0.361728
34.454	0.437963
34.5	0.387548
34.546	0.366443
34.592	0.374883
34.638	0.443704
34.684	0.356924
34.73	0.373187
34.776	0.335025
34.822	0.402415
34.868	0.391819
34.914	0.446958
34.96	0.463239
35.006	0.411358
35.052	0.493986
35.098	0.455576
35.144	0.408844
35.19	0.359594
35.236	0.363052
35.282	0.329663
35.328	0.386271
35.374	0.462429
35.42	0.41357
35.466	0.416219
