# Supplementary material for: Anillin directly crosslinks microtubules with actin filaments
Source: EMBO J. 2025 Jul 21;44(17):4803–24. doi: 10.1038/s44318-025-00492-3 (PMC12402178; doi:10.1038/s44318-025-00492-3)
Supplement: Supplementary file 11 — Source data Fig. 2 [file 44318_2025_492_MOESM11_ESM.zip › Figure 2/2D/MTMToverlap_koff_values.xlsx]

## Sheet: Sheet1
MT-MT overlap koff
0.1633
0.1702
0.3726
0.2464
0.4751
0.6981
0.7768
1.467
0.6297
0.2397
0.3888
0.4331
0.7722
0.6444
1.077
0.3151
0.5483
0.6218
0.421
0.5913
0.4542
0.2063
0.3529
0.3432
0.2948
0.6293
0.3659
0.5898
0.1998
0.2621
0.5169
0.2876
0.08468
0.1757
0.3203
0.3636
0.2453
0.1557
0.3904
2.067
0.6409
0.1529
0.3898
0.2674
0.3594
0.3202
0.2941
0.25
0.2837
0.2688
0.3361
0.2524
0.2704
1.503
0.5565
0.3024
0.2075
0.7012
0.1764
0.1307
0.06114
0.04996
0.03737
0.1262
0.05816
0.04662
0.08414
0.1081
0.1056
0.1443
0.1338
0.2924
0.1274
0.1269
0.1873
0.1042
0.1176
0.03493
0.1412
0.1286
0.5599
6.35
