# Supplementary material for: Anillin directly crosslinks microtubules with actin filaments
Source: EMBO J. 2025 Jul 21;44(17):4803–24. doi: 10.1038/s44318-025-00492-3 (PMC12402178; doi:10.1038/s44318-025-00492-3)
Supplement: Supplementary file 12 — Source data Fig. 3 [file 44318_2025_492_MOESM12_ESM.zip]

Archive with 22 entries (15 files):
- Figure 3/
- Figure 3/3E/
- Figure 3/3B/
- Figure 3/3C/
- Figure 3/3D/
- Figure 3/.DS_Store
- __MACOSX/Figure 3/._.DS_Store
- Figure 3/3A/
- Figure 3/3F/
- Figure 3/3E/actin_fil_bundle_koff.xlsx
- __MACOSX/Figure 3/3E/._actin_fil_bundle_koff.xlsx
- Figure 3/3B/actin_bundle_5nManillin.tif
- Figure 3/3C/actin_fil_frap.xlsx
- __MACOSX/Figure 3/3C/._actin_fil_frap.xlsx
- Figure 3/3D/actin_bundle_frap.xlsx
- __MACOSX/Figure 3/3D/._actin_bundle_frap.xlsx
- Figure 3/3A/actin_filament_10nManillin.tif
- Figure 3/3F/Actin_control.tif
- Figure 3/3F/Actin_bundle_left.tif
- Figure 3/3F/bundle_widths.xlsx
- __MACOSX/Figure 3/3F/._bundle_widths.xlsx
- Figure 3/3F/Actin_bundle_right.tif
