# Supplementary material for: Anillin directly crosslinks microtubules with actin filaments
Source: EMBO J. 2025 Jul 21;44(17):4803–24. doi: 10.1038/s44318-025-00492-3 (PMC12402178; doi:10.1038/s44318-025-00492-3)
Supplement: Supplementary file 12 — Source data Fig. 3 [file 44318_2025_492_MOESM12_ESM.zip › Figure 3/3E/actin_fil_bundle_koff.xlsx]

## Sheet: Sheet1
Actin filament koff	Actin bundles koff
1.069	0.4238
7.12	1.317
11.44	0.3264
2.121	0.3039
2.883	0.3609
3.924	1.324
1.834	0.365
338.1	0.6789
10.92	1.364
3.018	0.5411
2.379	0.6201
1.315	0.9012
1.23	1.62
1.928	0.8222
4.402	0.9412
13.79	0.9428
9.045	1.217
15.18	1.145
0.8778	0.4605
11.21	0.7353
1.608	0.5303
2.538	0.5628
4.248	0.6779
3.904	1.71
1.884	0.6073
1.559	0.4467
2.212
3.141	0.3826
1.045	0.4449
0.6968	0.9176
3.611	0.7052
2.286	1.022
2.13	1.523
8.203	0.6365
9.658	0.3264
4.727	0.9525
16.79	2.603
2.589	1.317
1.639	0.7314
3.623	0.9477
1.911	1.526
0.9595	0.6152
13.9	0.4759
9.66	3.519
7.419	2.314
3.235	0.811
4.62	0.5945
1.473	1.03
7.215	1.041
1.17	0.686
1.91	0.6023
3.752
5.744
1.521
4.151
0.656
0.324
0.06084
0.438
0.7165
0.3435
0.09009
1.323
0.2573
0.3474
0.2522
0.1849
0.4148
0.8906
0.7956
0.1229
1.131
0.313
0.7568
0.1021
0.2893
0.2344
0.4575
0.5029
0.1567
0.809
0.5508
1.039
1.028
4.675
0.2855
0.8892
2.917
1.463
0.4228
0.759
2.424
0.6497
1.843
0.8728
0.4538
2.868
0.4506
0.9234
0.5707
3.16
0.566
2.364
0.4816
0.6973
0.4705
1.02
0.5527
0.5918
0.7281
0.7378
0.3041
0.3051
0.2647
0.6833
0.2274
0.8331
0.574
0.2662
0.7644
0.545
0.7474
