# Supplementary material for: Anillin directly crosslinks microtubules with actin filaments
Source: EMBO J. 2025 Jul 21;44(17):4803–24. doi: 10.1038/s44318-025-00492-3 (PMC12402178; doi:10.1038/s44318-025-00492-3)
Supplement: Supplementary file 12 — Source data Fig. 3 [file 44318_2025_492_MOESM12_ESM.zip › Figure 3/3C/actin_fil_frap.xlsx]

## Sheet: Sheet1
Frame number	Anillin intensity
0	3537.59
1	3517.07		Frame rate= 0.222 s/frame
2	3858.54
3	3380.48
4	4048.61
5	3559.04
6	3795.85
7	3745.3
8	3725.35
9	4158.59
10	4700.04
11	4179.33
12	4103.09
13	4230.47
14	4497.51
15	3789.64
16	3626.56
17	3985.46
18	3905.96
19	3339.48
20	4223.59
21	3894.26
22	4142.83
23	4461.54
24	4108.74
25	4657.23
26	3683.93
27	3347.07
28	4008.26
29	3620.55
30	3483.18
31	3586.78
32	3374.21
33	4223.73
34	3047.69
35	4053.78
36	3781.97
37	3190.65
38	3359.17
39	3615.74
40	3457.13
41	3098.47
42	3611.22
43	3776.47
44	3597.23
45	3706.33
46	3351.2
47	3939.26
48	4250.09
49	3478.18
50	3326.08
51	4113.05
52	3410.54
53	2279.33
54	2392.84
55	2693.46
56	2601.57
57	2676.32
58	2877.43
59	2526.38
60	2411.22
61	2552.81
62	2546.09
63	2767.14
64	3372.16
65	3332.93
66	2807.27
67	3223.42
68	2903.56
69	2583.69
70	3230.07
71	2499.39
72	2954.13
73	2918.99
74	2829.14
75	2541.64
76	3000.92
77	2863.3
78	3312.14
79	2987
80	2744.34
81	3035.28
82	3229.71
83	2950.78
84	2834.98
85	2907.55
86	2548.88
87	2693.35
88	3222.72
89	2830.01
90	2459.58
91	2871.52
92	2748.2
93	2637.88
94	2804.93
95	3119.35
96	3025
97	3342.28
98	3452.85
99	3105.08
100	3125.81
101	3590.36
102	2992.56
103	3135.63
104	3600.68
105	3187.03
106	2957
107	2750.98
108	2666.57
109	3437.43
110	2829.74
111	2642.07
112	2963.31
113	3211.35
114	2696.23
115	3410.45
116	2924.86
117	2899.55
118	2872.68
119	3088.62
120	2959.9
121	3239.52
122	3177.7
123	3386.47
124	3133.48
125	2797.26
126	2875.5
127	2774.23
128	2824.98
129	2445.1
130	2795.07
131	2856.92
132	3223.41
133	3237.17
134	2942.38
135	3089.76
136	2937.02
137	2838.39
138	3009.28
139	3018.68
140	2764.28
141	3480.82
142	3090.09
143	2907.35
144	2886.7
145	3411.44
146	2723.83
147	2954.64
148	3077.33
149	2399.48
150	2753.57
151	2916.26
152	2954.18
153	2816.91
154	2835.25
155	3434.81
156	3402.12
157	3105.12
158	3422.79
159	3390.91
160	2858.55
161	2796.2
162	3058.83
163	3084.21
164	2854.29
165	3141.05
166	2968.89
167	3006.11
168	2916.01
169	2883.59
170	3087.43
171	3130.04
172	2697.5
173	2770.84
174	2820.07
175	2620.05
176	3029.66
177	3057.01
178	3831.19
179	2965.5
180	3530.45
181	3559.96
182	3398.43
183	3332.6
184	3359.96
185	3493.38
186	2973.1
187	2821.82
188	3055.98
189	2889.36
190	3437.96
191	3438.17
192	2815.46
193	2825.3
194	3017.45
195	2502.32
196	2972.67
197	2652.86
198	2671.2
199	2764.9
200	3071.41
201	2334.56
202	3163.24
203	2764.01
204	3093.24
205	3246.88
206	2854.25
207	3174.52
208	2940.64
209	2646.07
210	2979.89
211	3312.5
212	2627.54
213	2546.56
214	2713.98
215	2676.26
216	2836.25
217	2829.85
218	2801.8
219	2990.26
220	3135.88
221	2967.98
222	2788.44
223	3032.11
224	3012.7
225	3088.78
226	3294.84
227	2981.23
228	2565.2
229	2824.55
230	2787.11
231	3066.12
232	2967.66
233	2909.85
234	2962.63
235	2683.37
236	2600.39
237	3066.17
238	2788.64
239	2548.68
240	2713.09
241	3040.45
242	2616.64
243	2922.85
244	2833.05
245	2746.31
246	2926.53
247	3282.61
248	3056.44
249	3422.52
250	3072.46
251	3066.8
252	3473.89
253	3730.66
254	2663.74
255	3055.99
256	3136.01
257	3119.06
258	3008.25
259	2886.02
260	3271.29
261	3099.6
262	3067.14
263	2982.13
264	3063.45
265	3149.59
266	3496.01
267	3152.01
268	2776.25
269	3215.07
270	3056.73
271	2728.51
272	2821.35
273	2999.4
274	3776.97
275	3145.76
276	3436.33
277	3238.26
278	3409.79
279	3347.01
280	3087.58
281	2752.01
282	2985.72
283	3168.61
284	2930.3
285	2875.28
286	2893.53
287	3435.79
288	2949.61
289	3314.93
290	2927
291	2882
292	2983.71
293	2979.8
294	2749.03
295	3061.26
296	3122.34
297	3000.66
298	3013.26
299	3059.13
300	2924.41
301	3247.05
302	3205.94
303	3065.81
304	3403.76
305	3137.85
306	3174.6
307	3626.74
308	2867.49
309	3136.11
310	3192.86
311	3074.67
312	3482.08
313	3365.22
314	2845.43
315	3006.17
316	3451.67
317	3363.89
318	3309.76
319	3611.79
320	3169.46
321	2958.61
322	3702.96
323	3068.21
324	3652.69
325	2817.22
326	2927.1
327	2881.2
328	3486.55
329	2827.6
330	3055.66
331	2693.61
332	3186.16
333	3530.99
334	2973.11
335	3034.07
336	2690.84
337	2843.94
338	3003.09
339	3427.95
340	2737.19
341	2867.64
342	3058.57
343	3220.14
344	3137.48
345	2776.06
346	3353.68
347	3026.97
348	2953.33
349	3543.07
350	2773.26
351	3176.72
352	2910.06
353	2797.59
354	2959.38
355	3001.53
356	3097.1
357	2892.44
358	3897.15
359	2778.84
360	3077.84
361	2857.25
362	2926.74
363	2980.51
364	2654.7
365	3258.52
366	2666.28
367	2947.92
368	2605.91
369	2821.93
370	3109.21
371	2845.95
372	3115.56
373	3320.99
374	2994.94
375	2835.59
376	3425.48
377	3224.43
378	3485.68
379	3065.2
380	3327.85
381	2893.82
382	2787.2
383	2980.57
384	3227.2
385	2674
386	3168.76
387	2778.66
388	3044.75
389	3342.26
390	3152.33
391	3784.77
392	3544.37
393	3167.06
394	3130.91
395	2823.88
396	3066.94
397	2763.02
398	2653.58
399	2933.64
400	2669.7
401	3420.59
402	2919.53
403	2967.36
404	3023.68
405	3042.71
406	3007.68
407	2860.45
408	3030.23
409	2667.14
410	2906.85
411	3436.16
412	3040.01
413	3022.97
414	3209.48
415	2746.3
416	3068.56
417	3124.91
418	2932.12
419	3109.46
420	2889.34
421	2829.43
422	3151.27
423	3826.92
424	3229.14
425	3448.15
426	3071.84
427	3336.26
428	2835.17
429	3200.33
430	3215.64
431	3097.82
432	3047.77
433	3302.36
434	2919.12
435	2926.44
436	3157.61
437	3383.8
438	3035.34
439	2884.49
440	2946.84
441	3108.01
442	2854.77
443	2922.68
444	3088.58
445	2858.58
446	2952.32
447	3497.91
448	2647.26
449	3110.39
450	2712.27
451	2655.53
452	3228.01
453	2935.9
454	2950.22
455	3078.62
456	2745.78
457	3114.27
458	3244.76
459	2861.01
460	3204.91
461	3607.28
462	2732.55
463	3123.58
464	3426.23
465	3667.01
466	3603.55
467	3924.12
468	3257.42
469	3604.78
470	3454.99
471	3091.07
472	3506.31
473	3394.35
474	3662.34
475	3176.78
476	3789.2
477	2917.91
478	2774.51
479	3011.33
480	3180.32
481	3739.27
482	3330.62
483	3493.85
484	3254.52
485	3179.29
486	3100.14
487	3168.67
488	2995.46
489	3619.95
490	3280.65
491	3308.45
492	2930.09
493	3251.83
494	3631.37
495	3275.52
496	3138.33
497	3137.71
498	3210.79
499	3413.6
500	3394.54
501	3508.09
502	3158.54
503	2883.91
504	3640.14
505	3194.25
506	3071.22
507	3202.09
508	3725.6
509	3191.01
510	3675.75
511	3148.65
512	3076.95
513	3479.05
514	3577.28
515	2985.15
516	2956.32
517	3529.95
518	3021.26
519	3253.04
520	3053.1
521	3420.2
522	3543.5
523	3482.8
524	3008.42
525	2945.58
526	3057.03
527	2942.5
528	3245.84
529	3310.81
530	3337.83
531	3632.16
532	3137.04
533	2997.7
534	3120.81
535	3078.74
536	3217.58
537	3419.57
538	3159.88
539	2875.38
540	3365.05
541	3541.31
542	3101.48
543	3728.27
544	3822.16
545	3242.1
546	3419.39
547	3134.52
548	3505.2
549	3281.87
550	3061.83
551	3265.27
552	3392.97
553	3063.34
554	3138.95
555	3278.26
556	3332.5
557	3534.19
558	3270.84
559	3132.34
560	3527.74
561	3639.13
562	3184.04
563	3128.15
564	3300.61
565	2841.06
566	3142.53
567	3071.69
568	3227.7
569	2997.24
570	2730.67
571	3198.58
572	3253.92
573	2948.57
574	2680.55
575	3490.39
576	3381.53
577	3140.78
578	3202.54
579	3081.09
580	3072.22
581	3320.08
582	2940.19
583	3120.32
584	3286.61
585	2944.59
586	2918.84
587	2605.65
588	3176.28

## Sheet: normalised
Time (s)	Anillin intersnity (recovery phase)
0	0
0.222	0.0745486
0.444	0.271977
0.666	0.211633
0.888	0.26072
1.11	0.392801
1.332	0.162248
1.554	0.0866196
1.776	0.179609
1.998	0.175198
2.22	0.320366
2.442	0.71771			Note : In the paper this is only shown till 50 s data point to keep all curves consistent
2.664	0.691948
2.886	0.346722
3.108	0.620031
3.33	0.409964
3.552	0.199889
3.774	0.624397
3.996	0.144522
4.218	0.443171
4.44	0.420098
4.662	0.361084
4.884	0.172271
5.106	0.4739
5.328	0.383524
5.55	0.678298
5.772	0.464758
5.994	0.305396
6.216	0.496466
6.438	0.624162
6.66	0.440973
6.882	0.364919
7.104	0.412581
7.326	0.177027
7.548	0.271905
7.77	0.619568
7.992	0.361655
8.214	0.118381
8.436	0.38892
8.658	0.307927
8.88	0.235478
9.102	0.345187
9.324	0.551678
9.546	0.489719
9.768	0.698091
9.99	0.770704
10.212	0.542307
10.434	0.555926
10.656	0.861014
10.878	0.468415
11.1	0.562375
11.322	0.867795
11.544	0.596133
11.766	0.44506
11.988	0.309754
12.21	0.254322
12.432	0.76058
12.654	0.361483
12.876	0.238229
13.098	0.449202
13.32	0.612102
13.542	0.273801
13.764	0.742862
13.986	0.423947
14.208	0.407326
14.43	0.389684
14.652	0.5315
14.874	0.446962
15.096	0.630605
15.318	0.590001
15.54	0.727108
15.762	0.560958
15.984	0.340151
16.206	0.391531
16.428	0.325025
16.65	0.358352
16.872	0.108867
17.094	0.338712
17.316	0.379328
17.538	0.620025
17.76	0.629061
17.982	0.435457
18.204	0.532248
18.426	0.431935
18.648	0.367164
18.87	0.479395
19.092	0.485566
19.314	0.318489
19.536	0.789074
19.758	0.532462
19.98	0.412451
20.202	0.398886
20.424	0.743511
20.646	0.291926
20.868	0.443505
21.09	0.524082
21.312	0.0789094
21.534	0.311458
21.756	0.418301
21.978	0.443204
22.2	0.353055
22.422	0.365098
22.644	0.758857
22.866	0.737386
23.088	0.542334
23.31	0.750961
23.532	0.73003
23.754	0.380404
23.976	0.33945
24.198	0.511937
24.42	0.5286
24.642	0.377606
24.864	0.565932
25.086	0.452866
25.308	0.477308
25.53	0.418136
25.752	0.396845
25.974	0.530717
26.196	0.558699
26.418	0.274632
26.64	0.322797
26.862	0.355132
27.084	0.223771
27.306	0.49278
27.528	0.510743
27.75	1.01918
27.972	0.450641
28.194	0.821668
28.416	0.841051
28.638	0.734969
28.86	0.69173
29.082	0.709703
29.304	0.797321
29.526	0.455633
29.748	0.356282
29.97	0.510064
30.192	0.400635
30.414	0.76093
30.636	0.761065
30.858	0.352104
31.08	0.358568
31.302	0.484758
31.524	0.146449
31.746	0.455351
31.968	0.245314
32.19	0.257361
32.412	0.318898
32.634	0.5202
32.856	0.0362734
33.078	0.580505
33.3	0.318313
33.522	0.534531
33.744	0.635432
33.966	0.377575
34.188	0.587916
34.41	0.434312
34.632	0.240859
34.854	0.460092
35.076	0.678534
35.298	0.228688
35.52	0.175506
35.742	0.285456
35.964	0.26068
36.186	0.365755
36.408	0.361553
36.63	0.343132
36.852	0.466898
37.074	0.562535
37.296	0.45227
37.518	0.33436
37.74	0.494384
37.962	0.481641
38.184	0.531605
38.406	0.666931
38.628	0.460968
38.85	0.187746
39.072	0.358072
39.294	0.333484
39.516	0.51672
39.738	0.452062
39.96	0.414091
40.182	0.448756
40.404	0.26535
40.626	0.210857
40.848	0.516754
41.07	0.33449
41.292	0.176892
41.514	0.284871
41.736	0.499866
41.958	0.221525
42.18	0.42263
42.402	0.363652
42.624	0.30669
42.846	0.425046
43.068	0.658903
43.29	0.510362
43.512	0.750788
43.734	0.520884
43.956	0.51717
44.178	0.784527
44.4	0.953154
44.622	0.25246
44.844	0.510066
45.066	0.562625
45.288	0.551491
45.51	0.478719
45.732	0.398442
45.954	0.651468
46.176	0.538708
46.398	0.51739
46.62	0.461564
46.842	0.514968
47.064	0.571542
47.286	0.799048
47.508	0.573128
47.73	0.326349
47.952	0.614547
48.174	0.510555
48.396	0.294995
48.618	0.355968
48.84	0.472905
49.062	0.983572
49.284	0.569027
49.506	0.759854
49.728	0.629773
49.95	0.742428
50.172	0.701199
50.394	0.530818
50.616	0.31043
50.838	0.463922
51.06	0.584029
51.282	0.42752
51.504	0.391389
51.726	0.403374
51.948	0.759502
52.17	0.440203
52.392	0.680129
52.614	0.425358
52.836	0.395801
53.058	0.4626
53.28	0.460034
53.502	0.308478
53.724	0.513531
53.946	0.553645
54.168	0.473734
54.39	0.482009
54.612	0.512134
54.834	0.423655
55.056	0.635545
55.278	0.608546
55.5	0.516517
55.722	0.738467
55.944	0.563829
56.166	0.587965
56.388	0.88491
56.61	0.386273
56.832	0.562687
57.054	0.599959
57.276	0.522335
57.498	0.789903
57.72	0.713154
57.942	0.371787
58.164	0.47735
58.386	0.76993
58.608	0.71228
58.83	0.676731
59.052	0.875088
59.274	0.584591
59.496	0.446114
59.718	0.934963
59.94	0.518092
60.162	0.901951
60.384	0.353259
60.606	0.425424
60.828	0.395279
61.05	0.792838
61.272	0.360073
61.494	0.509854
61.716	0.272081
61.938	0.595561
62.16	0.822026
62.382	0.45564
62.604	0.495676
62.826	0.270257
63.048	0.370808
63.27	0.475329
63.492	0.754355
63.714	0.300699
63.936	0.386369
64.158	0.511764
64.38	0.617877
64.602	0.56359
64.824	0.326224
65.046	0.705579
65.268	0.491011
65.49	0.442647
65.712	0.829961
65.934	0.324389
66.156	0.589362
66.378	0.41423
66.6	0.340363
66.822	0.44662
67.044	0.474306
67.266	0.537066
67.488	0.402659
67.71	1.0625
67.932	0.328053
68.154	0.524419
68.376	0.379548
68.598	0.425186
68.82	0.460498
69.042	0.246524
69.264	0.643081
69.486	0.254129
69.708	0.439097
69.93	0.214484
70.152	0.356348
70.374	0.545023
70.596	0.372128
70.818	0.549192
71.04	0.684105
71.262	0.469976
71.484	0.365322
71.706	0.752733
71.928	0.620692
72.15	0.792269
72.372	0.516118
72.594	0.688615
72.816	0.403567
73.038	0.333543
73.26	0.460534
73.482	0.622514
73.704	0.259197
73.926	0.584129
74.148	0.327937
74.37	0.502689
74.592	0.698074
74.814	0.57334
75.036	0.988692
75.258	0.830813
75.48	0.583017
75.702	0.559272
75.924	0.357631
76.146	0.517263
76.368	0.31766
76.59	0.245789
76.812	0.429716
77.034	0.256376
77.256	0.749522
77.478	0.420452
77.7	0.451863
77.922	0.488852
78.144	0.501349
78.366	0.478343
78.588	0.381649
78.81	0.49315
79.032	0.254692
79.254	0.412125
79.476	0.759747
79.698	0.499575
79.92	0.488382
80.142	0.610871
80.364	0.306678
80.586	0.518323
80.808	0.55533
81.03	0.428719
81.252	0.545185
81.474	0.400623
81.696	0.361275
81.918	0.572646
82.14	1.01637
82.362	0.623786
82.584	0.767619
82.806	0.520476
83.028	0.694138
83.25	0.365047
83.472	0.604862
83.694	0.614922
83.916	0.537541
84.138	0.504671
84.36	0.671873
84.582	0.420178
84.804	0.424989
85.026	0.576809
85.248	0.72536
85.47	0.496508
85.692	0.397439
85.914	0.438385
86.136	0.544234
86.358	0.37792
86.58	0.422522
86.802	0.531471
87.024	0.380423
87.246	0.441983
87.468	0.800298
87.69	0.241635
87.912	0.545794
88.134	0.284332
88.356	0.247069
88.578	0.623042
88.8	0.431202
89.022	0.440607
89.244	0.52493
89.466	0.306341
89.688	0.548342
89.91	0.634044
90.132	0.382016
90.354	0.607873
90.576	0.872125
90.798	0.297655
91.02	0.554461
91.242	0.753223
91.464	0.911352
91.686	0.869679
91.908	1.08021
92.13	0.642359
92.352	0.870488
92.574	0.772108
92.796	0.533111
93.018	0.805817
93.24	0.732284
93.462	0.908284
93.684	0.589399
93.906	0.991603
94.128	0.419387
94.35	0.32521
94.572	0.480737
94.794	0.591721
95.016	0.958809
95.238	0.690431
95.46	0.79763
95.682	0.640453
95.904	0.591047
96.126	0.539061
96.348	0.584073
96.57	0.470317
96.792	0.880446
97.014	0.657613
97.236	0.675875
97.458	0.427387
97.68	0.638688
97.902	0.887946
98.124	0.654245
98.346	0.564148
98.568	0.56374
98.79	0.611735
99.012	0.744931
99.234	0.73241
99.456	0.806985
99.678	0.577417
99.9	0.397056
100.122	0.89371
100.344	0.600873
100.566	0.52007
100.788	0.606023
101.01	0.949836
101.232	0.598742
101.454	0.917092
101.676	0.570921
101.898	0.523837
102.12	0.787915
102.342	0.852426
102.564	0.463543
102.786	0.444609
103.008	0.82134
103.23	0.487258
103.452	0.639483
103.674	0.508172
103.896	0.749266
104.118	0.83024
104.34	0.790372
104.562	0.478831
104.784	0.437559
105.006	0.510752
105.228	0.435535
105.45	0.634755
105.672	0.677422
105.894	0.695169
106.116	0.888468
106.338	0.563301
106.56	0.47179
106.782	0.55264
107.004	0.525012
107.226	0.616191
107.448	0.748853
107.67	0.578298
107.892	0.391452
108.114	0.713047
108.336	0.828803
108.558	0.539945
108.78	0.951587
109.002	1.01325
109.224	0.632294
109.446	0.748728
109.668	0.561646
109.89	0.805085
110.112	0.658413
110.334	0.513905
110.556	0.647515
110.778	0.731381
111	0.514898
111.222	0.564553
111.444	0.656046
111.666	0.691669
111.888	0.824125
112.11	0.651171
112.332	0.560213
112.554	0.81989
112.776	0.893047
112.998	0.594167
113.22	0.557458
113.442	0.670721
113.664	0.368914
113.886	0.566908
114.108	0.520382
114.33	0.622838
114.552	0.471484
114.774	0.296414
114.996	0.603712
115.218	0.640057
115.44	0.439519
115.662	0.263498
115.884	0.795363
116.106	0.723869
116.328	0.565756
116.55	0.606313
116.772	0.526552
116.994	0.520728
117.216	0.683512
117.438	0.43402
117.66	0.552317
117.882	0.661529
118.104	0.436908
118.326	0.419995
118.548	0.214309
118.77	0.58907
