# Supplementary material for: Anillin directly crosslinks microtubules with actin filaments
Source: EMBO J. 2025 Jul 21;44(17):4803–24. doi: 10.1038/s44318-025-00492-3 (PMC12402178; doi:10.1038/s44318-025-00492-3)
Supplement: Supplementary file 12 — Source data Fig. 3 [file 44318_2025_492_MOESM12_ESM.zip › Figure 3/3D/actin_bundle_frap.xlsx]

## Sheet: Raw
Frame	Intensity
0	8311.4
1	7533.8		Frame rate= 0.0464 s/frame
2	7284.8
3	7478.4
4	7255.4
5	8231
6	8974.2
7	7795.4
8	8326.2
9	8745.2
10	8844
11	8984
12	7800.6
13	8247.2
14	8818.4
15	7650
16	7196
17	8162
18	8039.4
19	7845.6
20	7902.4
21	8141.6
22	7821.4
23	8436
24	8073
25	8317
26	8084
27	7748.4
28	7349.8
29	8516.6
30	7699
31	8569
32	8091
33	7465.8
34	7498
35	8689.2
36	7498
37	7464.4
38	8049.2
39	8088.8
40	9049.6
41	8580.6
42	9149.2
43	8072
44	7404.6
45	7646.6
46	8173.2
47	7635.8
48	8222.4
49	8021.2
50	7712.2
51	7694.4
52	8470.8
53	7851.2
54	7548.2
55	8172.2
56	8197.8
57	7507.8
58	8243.8
59	8122
60	7598.6
61	7271.8
62	7986.6
63	7456.6
64	7598.6
65	7831.8
66	8322.2
67	7207
68	7761.4
69	7304
70	7200.2
71	7934.4
72	7960
73	7952
74	8286.8
75	7296.4
76	7332.6
77	8149.2
78	7483.2
79	6782.4
80	7313.8
81	7948.2
82	7775.8
83	6523.2
84	8386.4
85	8221.4
86	7420.8
87	7721.8
88	8765.6
89	7986.6
90	7954
91	8871.6
92	8031.6
93	8646.4
94	8121.6
95	65535
96	1556
97	2020.4
98	2357.2
99	2537.2
100	2675.4
101	2482.4
102	2882.2
103	2529.6
104	2870
105	2998.4
106	2733.4
107	2788.2
108	3141.8
109	3215.8
110	3442
111	3036.8
112	3263.4
113	3332.6
114	3258.8
115	3505.6
116	3412.2
117	3499
118	3525
119	3657
120	3426.6
121	3267.2
122	3833.4
123	3825
124	3974
125	3623.2
126	3557.2
127	3374.4
128	3467.4
129	3437
130	3809.4
131	3532.4
132	3602
133	3867.2
134	3806.6
135	3236.6
136	3955.6
137	3068.6
138	3304.2
139	3564.6
140	3921
141	3708
142	3667.6
143	3389.4
144	3790.6
145	3231
146	4212
147	4016.4
148	4047
149	3617
150	3373.2
151	3523
152	3093.6
153	3867
154	3770.8
155	3674.6
156	3722.2
157	3511.8
158	4094.4
159	3290.2
160	3327.8
161	3581
162	3091.8
163	3564.6
164	3924.6
165	4604.6
166	3759
167	3899.8
168	3397
169	3502
170	3669.8
171	4155.6
172	3408.6
173	3348.4
174	3525.2
175	3155.4
176	3810.2
177	3720.2
178	3776.4
179	4054.4
180	3757
181	3885
182	3827.4
183	4164
184	3849
185	3355.4
186	4286.2
187	3901
188	4069.4
189	4006.2
190	4226.4
191	3693.8
192	4185.4
193	3962.8
194	4373.8
195	3677.6
196	3888.8
197	3399.2
198	3605.6
199	3618.4
200	4194.8
201	3829.8
202	3739.8
203	3876
204	3532.8
205	3264.8
206	3703.2
207	3633.4
208	3346.6
209	3962.8
210	4074.4
211	3365.4
212	3599.4
213	3994.2
214	4467
215	4377.2
216	4187.4
217	4193.8
218	4111
219	4376.4
220	4295.2
221	4198.6
222	4056.6
223	3909.4
224	5458.2
225	4260.2
226	4070
227	3740
228	3708
229	4044
230	4482.6
231	4194.2
232	3846.4
233	3992.6
234	4104.6
235	3891.4
236	3926.2
237	4527.6
238	4576.8
239	4695.6
240	3975.2
241	4509.2
242	4900.2
243	4790.8
244	4797.8
245	4403.6
246	4331.8
247	4556
248	4662.6
249	4163.6
250	4822.8
251	4352.4
252	3941.2
253	4760.2
254	4556.2
255	4444.2
256	4392
257	3968.2
258	4050.4
259	4266.2
260	4778.6
261	4645.2
262	4594.2
263	4601.8
264	4072.6
265	4247
266	4208.6
267	4702.2
268	4491.8
269	4093.8
270	4196.8
271	4226.2
272	3991.6
273	4616.2
274	4094.8
275	4545.4
276	4442
277	4711.2
278	4848
279	3957.8
280	3980.2
281	4410.2
282	4729.4
283	4306.8
284	4454.8
285	4236.2
286	4504.8
287	4150.8
288	4093.4
289	4522.4
290	4306.4
291	4508.6
292	4980.6
293	4375
294	4479.4
295	4336.2
296	4669.4
297	4918
298	4561.4
299	4356.6
300	4626
301	4600.4
302	4631
303	5205
304	5381.2
305	5349.4
306	4754.6
307	4575.6
308	4330.4
309	4663.6
310	4749.6
311	4596.8
312	4537.8
313	4019.6
314	4132.8
315	4744.8
316	4713.4
317	4466.8
318	4211.2
319	4711
320	4635.8
321	4375.4
322	4103.4
323	4321.8
324	4571.4
325	4082.6
326	4406.8
327	4101
328	4124.6
329	4055
330	4337
331	4352.8
332	4850.8
333	4430.2
334	4229.8
335	4386.2
336	4180.4
337	4579.4
338	4092
339	3930.8
340	4292.8
341	4927.2
342	4689
343	4076.2
344	4348.2
345	4252.6
346	4602.2
347	4720.8
348	4865
349	4507.2
350	4790
351	4657.2
352	3930.4
353	4617
354	4584
355	4367.6
356	4504.2
357	4413.2
358	4181.4
359	4726
360	4275
361	4422
362	4250.8
363	4360.4
364	4892.8
365	4537.8
366	4593.6
367	4140.2
368	4768
369	4430.4
370	4670.6
371	4566.8
372	4236.6
373	4655
374	4521.8
375	5386.8
376	4863.4
377	4993
378	4548.2
379	5158.2
380	5028.6
381	4767.8
382	5258.8
383	5329.4
384	5194.2
385	4570.6
386	5168.4
387	5314
388	5186.2
389	5450.4
390	5894.8
391	5343.6
392	5333.2
393	5567.8
394	4775.4
395	4741.2
396	4844.2
397	4577.2
398	4764
399	5067.2
400	4723.4
401	5233
402	4600.8
403	4829.4
404	4710.8
405	4969
406	5563.2
407	4717.8
408	4715.4
409	4168
410	4392.6
411	5158
412	5009.8
413	5243.6
414	4971.6
415	5106
416	4774.4
417	5130.6
418	4277.8
419	4851.2
420	4663
421	5278.6
422	4693.4
423	4363.2
424	4953.8
425	4640.4
426	5153
427	4139.8
428	5331.4
429	5517
430	5384.8
431	4531.2
432	4864.2
433	4860.4
434	5790.6
435	5307.8
436	5499.4
437	4365.4
438	4951
439	4485.8
440	5056.8
441	4859.8
442	4483.6
443	4869
444	4478.8
445	5077.4
446	5160
447	5426.2
448	5453.8
449	5975.8
450	5018.2
451	5238.8
452	4603.2
453	4859.4
454	4575.4
455	5014.6
456	5353.6
457	5324
458	5383.4
459	5293.2
460	4749.8
461	4725.8
462	4131.4
463	4307.6
464	4448
465	4436.4
466	4560.2
467	4068.2
468	4351.6
469	5089.4
470	4750.8
471	4566.6
472	4310.6
473	3620.6
474	4443.4
475	3807.8
476	4104.4
477	4570.8
478	5089
479	4976.6
480	4763.8
481	5062.2
482	5154.8
483	5069.8
484	5057.6
485	5629
486	4658
487	4812.8
488	5055.6
489	4162.4
490	5029.4
491	5016.6
492	4933.4
493	4921
494	4589.4
495	4918.4
496	4567
497	4396
498	4943.4
499	5115.2
500	5234
501	5309.8
502	4744.6
503	4896
504	4211.6
505	5068
506	4772.6
507	4959.6
508	4722
509	4676.4
510	4286.4
511	5049.4
512	4719.4
513	4534.6
514	4372.4
515	4435.8
516	4876
517	4804.2
518	5184.8
519	4857.6
520	4842.6
521	4969.2
522	4640.4
523	4842.6
524	4533.6
525	4418
526	4543.2
527	4419
528	5349.8
529	5007.8
530	4956.2
531	4272.8
532	5040
533	4380
534	4527.6
535	4572.6
536	4816.2
537	4790.4
538	4663.8
539	4400.6
540	5017.6
541	4765.2
542	4310.8
543	4569.6
544	4855.4
545	4536
546	4290.4
547	4826.4
548	4302
549	3899.8
550	4270.6
551	4455.8
552	4622.6
553	4887.2
554	4406
555	4926.8
556	4954.2
557	5151
558	4753.8
559	4523
560	5368.6
561	4615
562	5084.4
563	4256
564	4015
565	4828.8
566	4761.4
567	4826
568	5511.4
569	4636.4
570	4074.2
571	4921
572	4671
573	4595
574	4153.6
575	4385
576	4460.2
577	4538
578	5009.2
579	4588.6
580	5281.4
581	4565.8
582	5283
583	5018.6
584	4855.4
585	4911.6
586	4960.8
587	4756.8
588	4455.6
589	4888.4
590	4634.4
591	5094.4

## Sheet: normalised
Time (s)	Intensity (recovery phase)
0	0
0.046	0.0729778
0.092	0.125904
0.138	0.15419
0.184	0.175907
0.23	0.145578
0.276	0.208405
0.322	0.152996
0.368	0.206488
0.414	0.226665
0.46	0.185022
0.506	0.193633
0.552	0.249199
0.598	0.260828
0.644	0.296374
0.69	0.232699
0.736	0.268308
0.782	0.279182
0.828	0.267585
0.874	0.306368
0.92	0.291691
0.966	0.305331
1.012	0.309417
1.058	0.33016
1.104	0.293954
1.15	0.268905
1.196	0.35788
1.242	0.35656
1.288	0.379975
1.334	0.324849
1.38	0.314477
1.426	0.285751
1.472	0.300365
1.518	0.295588
1.564	0.354109
1.61	0.31058
1.656	0.321517
1.702	0.363192
1.748	0.353669
1.794	0.264097
1.84	0.377083
1.886	0.237696
1.932	0.27472
1.978	0.31564
2.024	0.371646
2.07	0.338174
2.116	0.331826
2.162	0.288108
2.208	0.351154
2.254	0.263217
2.3	0.417375
2.346	0.386638
2.392	0.391446
2.438	0.323874
2.484	0.285562
2.53	0.309103
2.576	0.241625
2.622	0.36316
2.668	0.348043
2.714	0.332926
2.76	0.340406
2.806	0.307343
2.852	0.398895
2.898	0.27252
2.944	0.278428
2.99	0.318217
3.036	0.241342
3.082	0.31564
3.128	0.372212
3.174	0.47907
3.22	0.346189
3.266	0.368315
3.312	0.289303
3.358	0.305803
3.404	0.332171
3.45	0.408512
3.496	0.291125
3.542	0.281665
3.588	0.309448
3.634	0.251336
3.68	0.354235
3.726	0.340092
3.772	0.348923
3.818	0.392609
3.864	0.345874
3.91	0.365989
3.956	0.356937
4.002	0.409832
4.048	0.360332
4.094	0.282765
4.14	0.429035
4.186	0.368503
4.232	0.394966
4.278	0.385035
4.324	0.419638
4.37	0.335943
4.416	0.413195
4.462	0.378215
4.508	0.442801
4.554	0.333397
4.6	0.366586
4.646	0.289648
4.692	0.322083
4.738	0.324094
4.784	0.414672
4.83	0.357315
4.876	0.343172
4.922	0.364575
4.968	0.310643
5.014	0.268528
5.06	0.33742
5.106	0.326451
5.152	0.281382
5.198	0.378215
5.244	0.395752
5.29	0.284337
5.336	0.321108
5.382	0.383149
5.428	0.457447
5.474	0.443335
5.52	0.413509
5.566	0.414515
5.612	0.401503
5.658	0.44321
5.704	0.430449
5.75	0.415269
5.796	0.392955
5.842	0.369823
5.888	0.613208
5.934	0.424949
5.98	0.395061
6.026	0.343203
6.072	0.338174
6.118	0.390975
6.164	0.459898
6.21	0.414578
6.256	0.359923
6.302	0.382898
6.348	0.400498
6.394	0.366995
6.44	0.372463
6.486	0.46697
6.532	0.474701
6.578	0.49337
6.624	0.380163
6.67	0.464078
6.716	0.525522
6.762	0.50833
6.808	0.50943
6.854	0.447484
6.9	0.436201
6.946	0.471433
6.992	0.488184
7.038	0.409769
7.084	0.513359
7.13	0.439438
7.176	0.37482
7.222	0.503522
7.268	0.471464
7.314	0.453864
7.36	0.445661
7.406	0.379063
7.452	0.391981
7.498	0.425892
7.544	0.506413
7.59	0.48545
7.636	0.477436
7.682	0.47863
7.728	0.395469
7.774	0.422875
7.82	0.416841
7.866	0.494407
7.912	0.461344
7.958	0.398801
8.004	0.414986
8.05	0.419606
8.096	0.38274
8.142	0.480893
8.188	0.398958
8.234	0.469767
8.28	0.453518
8.326	0.495821
8.372	0.517319
8.418	0.377429
8.464	0.380949
8.51	0.448521
8.556	0.498681
8.602	0.432272
8.648	0.45553
8.694	0.421178
8.74	0.463387
8.786	0.407758
8.832	0.398738
8.878	0.466153
8.924	0.432209
8.97	0.463984
9.016	0.538156
9.062	0.44299
9.108	0.459395
9.154	0.436892
9.2	0.489253
9.246	0.528319
9.292	0.472281
9.338	0.440098
9.384	0.482433
9.43	0.47841
9.476	0.483218
9.522	0.573419
9.568	0.601108
9.614	0.596111
9.66	0.502642
9.706	0.474513
9.752	0.435981
9.798	0.488341
9.844	0.501856
9.89	0.477844
9.936	0.468573
9.982	0.387141
10.028	0.404929
10.074	0.501101
10.12	0.496167
10.166	0.457415
10.212	0.417249
10.258	0.49579
10.304	0.483973
10.35	0.443052
10.396	0.400309
10.442	0.434629
10.488	0.473853
10.534	0.397041
10.58	0.447987
10.626	0.399932
10.672	0.403641
10.718	0.392703
10.764	0.437018
10.81	0.439501
10.856	0.517759
10.902	0.451664
10.948	0.420172
10.994	0.44475
11.04	0.412409
11.086	0.47511
11.132	0.398518
11.178	0.373186
11.224	0.430072
11.27	0.529765
11.316	0.492333
11.362	0.396035
11.408	0.438778
11.454	0.423755
11.5	0.478693
11.546	0.49733
11.592	0.51999
11.638	0.463764
11.684	0.508204
11.73	0.487336
11.776	0.373123
11.822	0.481018
11.868	0.475833
11.914	0.441827
11.96	0.463293
12.006	0.448992
12.052	0.412566
12.098	0.498147
12.144	0.427275
12.19	0.450375
12.236	0.423472
12.282	0.440695
12.328	0.524359
12.374	0.468573
12.42	0.477341
12.466	0.406092
12.512	0.504747
12.558	0.451695
12.604	0.489441
12.65	0.47313
12.696	0.421241
12.742	0.48699
12.788	0.466058
12.834	0.601988
12.88	0.519739
12.926	0.540105
12.972	0.470207
13.018	0.566065
13.064	0.545699
13.11	0.504716
13.156	0.581874
13.202	0.592968
13.248	0.571722
13.294	0.473727
13.34	0.567668
13.386	0.590548
13.432	0.570465
13.478	0.611982
13.524	0.681817
13.57	0.595199
13.616	0.593565
13.662	0.630431
13.708	0.50591
13.754	0.500536
13.8	0.516722
13.846	0.474764
13.892	0.504119
13.938	0.551765
13.984	0.497739
14.03	0.577819
14.076	0.478473
14.122	0.514396
14.168	0.495759
14.214	0.536333
14.26	0.629708
14.306	0.496859
14.352	0.496481
14.398	0.410461
14.444	0.445755
14.49	0.566033
14.536	0.542745
14.582	0.579485
14.628	0.536742
14.674	0.557862
14.72	0.505753
14.766	0.561728
14.812	0.427715
14.858	0.517822
14.904	0.488247
14.95	0.584985
14.996	0.493024
15.042	0.441135
15.088	0.533945
15.134	0.484696
15.18	0.565248
15.226	0.406029
15.272	0.593282
15.318	0.622448
15.364	0.601674
15.41	0.467535
15.456	0.519865
15.502	0.519267
15.548	0.665443
15.594	0.589574
15.64	0.619683
15.686	0.441481
15.732	0.533505
15.778	0.460401
15.824	0.55013
15.87	0.519173
15.916	0.460055
15.962	0.520619
16.008	0.459301
16.054	0.553368
16.1	0.566348
16.146	0.60818
16.192	0.612517
16.238	0.694546
16.284	0.544065
16.33	0.578731
16.376	0.47885
16.422	0.51911
16.468	0.474481
16.514	0.543499
16.56	0.596771
16.606	0.592119
16.652	0.601454
16.698	0.587279
16.744	0.501887
16.79	0.498116
16.836	0.404709
16.882	0.432398
16.928	0.454461
16.974	0.452638
17.02	0.472093
17.066	0.394778
17.112	0.439312
17.158	0.555253
17.204	0.502044
17.25	0.473098
17.296	0.432869
17.342	0.32444
17.388	0.453738
17.434	0.353857
17.48	0.400466
17.526	0.473758
17.572	0.555191
17.618	0.537528
17.664	0.504087
17.71	0.550979
17.756	0.565531
17.802	0.552173
17.848	0.550256
17.894	0.640048
17.94	0.487461
17.986	0.511787
18.032	0.549942
18.078	0.409581
18.124	0.545825
18.17	0.543813
18.216	0.530739
18.262	0.52879
18.308	0.476681
18.354	0.528382
18.4	0.473161
18.446	0.44629
18.492	0.53231
18.538	0.559308
18.584	0.577976
18.63	0.589888
18.676	0.50107
18.722	0.524862
18.768	0.417312
18.814	0.551891
18.86	0.50547
18.906	0.534856
18.952	0.497519
18.998	0.490353
19.044	0.429067
19.09	0.548968
19.136	0.49711
19.182	0.46807
19.228	0.442581
19.274	0.452544
19.32	0.521719
19.366	0.510436
19.412	0.570245
19.458	0.518827
19.504	0.51647
19.55	0.536365
19.596	0.484696
19.642	0.51647
19.688	0.467913
19.734	0.449747
19.78	0.469421
19.826	0.449904
19.872	0.596174
19.918	0.54243
19.964	0.534322
20.01	0.426929
20.056	0.54749
20.102	0.443775
20.148	0.46697
20.194	0.474041
20.24	0.512322
20.286	0.508267
20.332	0.488373
20.378	0.447012
20.424	0.54397
20.47	0.504307
20.516	0.432901
20.562	0.47357
20.608	0.518482
20.654	0.46829
20.7	0.429695
20.746	0.513924
20.792	0.431518
20.838	0.368315
20.884	0.426584
20.93	0.455687
20.976	0.481898
21.022	0.523479
21.068	0.447861
21.114	0.529702
21.16	0.534007
21.206	0.564933
21.252	0.502516
21.298	0.466247
21.344	0.599128
21.39	0.480704
21.436	0.554468
21.482	0.424289
21.528	0.386418
21.574	0.514302
21.62	0.50371
21.666	0.513862
21.712	0.621568
21.758	0.484067
21.804	0.395721
21.85	0.52879
21.896	0.489504
21.942	0.477561
21.988	0.408198
22.034	0.444561
22.08	0.456378
22.126	0.468604
22.172	0.54265
22.218	0.476556
22.264	0.585425
22.31	0.472973
22.356	0.585677
22.402	0.544128
22.448	0.518482
22.494	0.527313
22.54	0.535045
22.586	0.502987
22.632	0.455655
22.678	0.523667
22.724	0.483753
22.77	0.556039
