# Supplementary material for: Anillin directly crosslinks microtubules with actin filaments
Source: EMBO J. 2025 Jul 21;44(17):4803–24. doi: 10.1038/s44318-025-00492-3 (PMC12402178; doi:10.1038/s44318-025-00492-3)
Supplement: Supplementary file 12 — Source data Fig. 3 [file 44318_2025_492_MOESM12_ESM.zip › Figure 3/3F/bundle_widths.xlsx]

## Sheet: Sheet1
Video name	Length(um)
Actin_1uM__anillin_100nM_02	0.591
	0.232
	0.894
	0.445
	0.7
	1.065
Actin_1uM__anillin_100nM_04	0.409
	0.213
	0.362
Actin_1uM__anillin_100nM_07	0.617
	0.286
Actin_1uM__anillin_100nM_09	0.364
	0.235
Actin_1uM__anillin_100nM_15	0.702
	0.294
	0.36
	0.396
	0.403
Actin_1uM__anillin_100nM_17	0.325
	0.187
	0.161
Actin_1uM__anillin_100nM_19	0.16
	0.282
Actin_1uM__anillin_100nM_22	0.122
Actin_1uM__anillin_100nM_26	0.716
Actin_1uM__anillin_100nM_33	0.688
Actin_1uM__anillin_100nM_43	0.801
Actin_1uM__anillin_100nM_45	0.759
Actin_1uM__anillin_100nM_49	1.023
	0.976
Actin_1uM__anillin_100nM_52	0.727
	0.374
	0.341
Actin_1uM__anillin_100nM_59	0.577
	0.597
