# Supplementary material for: Anillin directly crosslinks microtubules with actin filaments
Source: EMBO J. 2025 Jul 21;44(17):4803–24. doi: 10.1038/s44318-025-00492-3 (PMC12402178; doi:10.1038/s44318-025-00492-3)
Supplement: Supplementary file 13 — Source data Fig. 4 [file 44318_2025_492_MOESM13_ESM.zip]

Archive with 30 entries (23 files):
- Figure 4/
- Figure 4/.DS_Store
- __MACOSX/Figure 4/._.DS_Store
- Figure 4/4E/
- Figure 4/4B/
- Figure 4/4C/
- Figure 4/4D/
- Figure 4/4A/
- Figure 4/4F/
- Figure 4/4E/Recovery_curve_overlap.xlsx
- __MACOSX/Figure 4/4E/._Recovery_curve_overlap.xlsx
- Figure 4/4B/.DS_Store
- __MACOSX/Figure 4/4B/._.DS_Store
- Figure 4/4B/Actin_sliding.tif
- Figure 4/4B/Fig4B_sliding_events.xlsx
- __MACOSX/Figure 4/4B/._Fig4B_sliding_events.xlsx
- Figure 4/4C/i_10nManillin_intensity_increase.tif
- __MACOSX/Figure 4/4C/._i_10nManillin_intensity_increase.tif
- Figure 4/4C/crosstalk_anillin_increase.m
- __MACOSX/Figure 4/4C/._crosstalk_anillin_increase.m
- Figure 4/4C/ii_10nM_anillin_intensity_increase.xlsx
- __MACOSX/Figure 4/4C/._ii_10nM_anillin_intensity_increase.xlsx
- Figure 4/4C/iii_Anillin_in_overlaps.xlsx
- __MACOSX/Figure 4/4C/._iii_Anillin_in_overlaps.xlsx
- Figure 4/4D/iii_act_MT_anillin.tif
- Figure 4/4D/i_anillin_MT_control.tif
- Figure 4/4D/ii_act_MT_control.tif
- Figure 4/4A/4A.tif
- Figure 4/4F/koff_anillin_actinMToverlaps.xlsx
- __MACOSX/Figure 4/4F/._koff_anillin_actinMToverlaps.xlsx
