# Supplementary material for: Anillin directly crosslinks microtubules with actin filaments
Source: EMBO J. 2025 Jul 21;44(17):4803–24. doi: 10.1038/s44318-025-00492-3 (PMC12402178; doi:10.1038/s44318-025-00492-3)
Supplement: Supplementary file 13 — Source data Fig. 4 [file 44318_2025_492_MOESM13_ESM.zip › Figure 4/4E/Recovery_curve_overlap.xlsx]

## Sheet: Sheet1
Frame	Intensity
0	5205.77
1	5444.6
2	4442.12
3	5363.28		Frame rate = 0.215 s/frame
4	3782.9
5	5174.33
6	5518.14
7	5488.62
8	6043.07
9	5873.89
10	5272.96
11	5593
12	4913.46
13	5095.49
14	4322.26
15	4757.58
16	5119.23
17	4254.61
18	5352.49
19	4057.73
20	4885.66
21	4733.13
22	5198.01
23	4472.78
24	4556.73
25	4676.66
26	4059.91
27	4093.1
28	5005.1
29	4766.5
30	4618.15
31	4134.01
32	4359.67
33	3959.24
34	4579.26
35	3919.72
36	4278.35
37	5063.09
38	5250.08
39	4808.31
40	4324.32
41	3879.05
42	4018.84
43	3668.41
44	4273.29
45	3960.15
46	4734.58
47	4535.5
48	4598.92
49	3619.76
50	2223.64
51	2896.73
52	2805.05
53	2825.54
54	2984.68
55	2772.95
56	3249.71
57	3441.84
58	3365.42
59	3247.22
60	2796.26
61	2513.72
62	3317.97
63	3487.07
64	3653.83
65	3391.96
66	2912.26
67	3636.92
68	3973.09
69	3641.84
70	3495.46
71	3942.4
72	4426.38
73	3636.98
74	3279.22
75	3288.45
76	3704.69
77	3836.7
78	3628.91
79	3476.14
80	3960.55
81	3914.96
82	3715.56
83	3524.88
84	3305.35
85	4021.7
86	3187.02
87	4362.33
88	4090.31
89	4107.85
90	3923.92
91	4279.21
92	4538.83
93	4229.45
94	4020.3
95	3588.11
96	4162.79
97	3811
98	4937.54
99	4789.08
100	4577.86
101	4670.57
102	4421.71
103	3834.57
104	4732.55
105	3436.26
106	3253.87
107	3625.48
108	3630.08
109	3684.54
110	3498.58
111	3210.93
112	2942.42
113	3359.45
114	3290.4
115	3770.56
116	3642.76
117	2980.64
118	4194.71
119	3728.18
120	3947.87
121	3986.93
122	3345.22
123	3951.7
124	4354.2
125	4048.65
126	4920.22
127	4350.76
128	4158.54
129	4109.45
130	4749.73
131	4631.73
132	4788.85
133	4101.83
134	3796.48
135	4921.48
136	4592.98
137	4458.1
138	4008.82
139	4080.33
140	4350.78
141	4622.04
142	4694.3
143	4089.91
144	3990.17
145	4118.02
146	3811.82
147	4468.95
148	4447.03
149	4615.14
150	3883.49
151	4017.55
152	4133.17
153	4136.83
154	4645.2
155	4157.33
156	5139.24
157	3500.06
158	4546.1
159	3621.16
160	3561.83
161	3570.63
162	3347.06
163	4173.87
164	4208.58
165	3180.88
166	3145.27
167	3599.53
168	3743.53
169	3767.39
170	3657.37
171	3568.18
172	4093.02
173	4295.3
174	4614.91
175	4549.79
176	4301.54
177	4246.62
178	3930.59
179	3795.24
180	4400.83
181	3735.62
182	3770.34
183	5030.32
184	4516.41
185	4148.72
186	4713.63
187	4106.81
188	4930.47
189	3919.51
190	4428.62
191	4261.48
192	3644.7
193	4852.56
194	4529.18
195	4324.35
196	4175.96
197	4158.12
198	4301.73
199	4661.58
200	4054.31
201	3976.85
202	3721.12
203	3027.85
204	4251.9
205	4033.8
206	4550.94
207	4201.7
208	3935.57
209	4602.05
210	4160.62
211	4257.51
212	4265.19
213	4080.21
214	3892.99
215	3825.47
216	4247.54
217	4559.07
218	4574.89
219	4833.75
220	4562.59
221	4908.33
222	4365.82
223	4515.46
224	4633.77
225	4675.55
226	4376.79
227	4229.31
228	3966.03
229	3660.41
230	4079.18
231	3570.52
232	3466.43
233	4394.33
234	5160.67
235	3992
236	4418.72
237	3536.57
238	3202.33
239	3560.84
240	3311.46
241	3448.79
242	4038.47
243	4239.09
244	3642.6
245	3769.36
246	3713.98
247	3654.36
248	3292.67
249	3227.42
250	3680.12
251	4005.84
252	3422.83
253	4129.5
254	4019.06
255	4350.82
256	4184.37
257	4075.03
258	4522.68
259	3752.15
260	3797.07
261	3826.98
262	3941.5
263	4083.96
264	3899.47
265	3819.92
266	3244.93
267	4075.45
268	3984.2
269	3444.49
270	4010.24
271	3756.07
272	4693.71
273	3378.97
274	3762.88
275	3748.84
276	3340.81
277	3834.64
278	4062.5
279	4139.51
280	4212.22
281	4182.09
282	3302.55
283	4007.92
284	3391.24
285	4110.31
286	3809.98
287	3193.24
288	3769.2
289	3054.51
290	3661.3
291	3208.58
292	3585.09
293	3926.54
294	4225.15
295	3862.51
296	3641.07
297	4334.23
298	3135.93
299	3756.63
300	3020.71
301	3671.69
302	3792.69
303	3849.91
304	4129.15
305	4290.59
306	5301.06
307	4671.51
308	4622.81
309	4582.68
310	4169.11
311	4683.12
312	4341.59
313	4036.36
314	3817.23
315	3818.77
316	3989.39
317	4529.4
318	4382.91
319	4304.77
320	4037.48
321	3706.19
322	5100.26
323	4737.82
324	4877.2
325	4301.07
326	4609.11
327	4312.86
328	4273.68
329	4195.43
330	4602.81
331	4823.29
332	4300.36
333	4663.86
334	4382.13
335	3926.37
336	3933.26
337	3316.49
338	4412.56
339	3994.29
340	4773.5
341	3377.59
342	3939.87
343	4226.85
344	3678.57
345	4432.67
346	3763.39
347	3609.24
348	4308.7
349	4576.38
350	4250.17
351	4659.77
352	4605.84
353	4160.1
354	4418.04
355	4305.63
356	3518.54
357	4467.6
358	4757.17
359	4942.79
360	4261.88
361	4197.76
362	4610.97
363	4886.63
364	4955.7
365	4712.65
366	4861.33
367	5331.65
368	4888.33
369	5130.25
370	5342.48
371	4657.04
372	5298.42
373	4682.33
374	4986.15
375	5791.9
376	4777.59
377	5062.23
378	4592.2
379	4033.86
380	4502.39
381	4649.93
382	4573.05
383	3716.94
384	5493
385	4254.97
386	4567.28
387	4991.57
388	4776.85
389	3718.8
390	4379.7
391	4309.94
392	3979.53
393	4036.08
394	3899.03
395	4089.15
396	4300.41
397	4232.77
398	4154.59
399	4341.07
400	3981.59
401	5109.4
402	4718.85
403	4642.59
404	5201.99
405	5163.18
406	4324.81
407	4327.69
408	5387.99
409	4851.18
410	4640.07
411	3689.57
412	3626.47
413	4449.33
414	4578.87
415	4198.76
416	4170.7
417	4895.25
418	4524.15
419	4602.03
420	3978.64
421	4568.23
422	3978.34
423	4108.27
424	4405.57
425	3977.41
426	4943.74
427	4987.83
428	4092.4
429	3924.58
430	4069.43
431	4681.76
432	4567.3
433	4731.26
434	5463.74
435	4803.47
436	4031.07
437	4221.88
438	4272.05
439	4312.19
440	4417.45
441	4556.16
442	4195.81
443	4774.5
444	4223.85
445	4742.63
446	3652.63
447	4516.51
448	4313.09
449	4062.13
450	4349.36
451	4225.93
452	4220.46
453	3931.18
454	4680.6
455	3936.01
456	3706.05
457	3775.06
458	3469.63
459	4170.42
460	4781.78
461	4607.52
462	5055.96
463	4761.13
464	4821.65
465	4892.37
466	4952.35
467	4184.1
468	3806.57
469	3616.63
470	4212.97
471	4396
472	4272.11
473	4357.77
474	5066.66
475	4460.4
476	4869.9
477	3994.23
478	3609.82
479	4579.66
480	4860.64
481	4346.3
482	4008.25
483	4234.31
484	4243.14
485	4521.63
486	4394.99
487	4370.7
488	3848.36
489	4164.7
490	4566.12
491	4279.26
492	4436.29
493	4460.11
494	4687.05
495	4755.69
496	4307.46
497	4730.92
498	4242.01
499	4471.78
500	3693.23
501	3490.64
502	4335.71
503	3501.89
504	3726.36
505	4048.34
506	4396.02
507	3921.74
508	3811.61
509	3515.26
510	3945.07
511	3980.3
512	4411.01
513	3800.25
514	4160.11
515	3489.18
516	3627.57
517	3371.58
518	3899.41
519	4218.16
520	3806.15
521	4106.35
522	3518.24
523	3591.51
524	3875.86
525	3662.05
526	3184.61
527	3981.2
528	3847.19
529	3125.92
530	3493.39
531	3876.85
532	3964.31
533	3957.29
534	3064.49
535	4112.33
536	3321.94
537	4185.49
538	4252.81
539	3965.24
540	4178.18
541	4015.78
542	4312.43
543	4078.02
544	3973.82
545	4823.84
546	4104.97
547	4358.4
548	3637.7
549	5016.72
550	5089.76
551	4450.9
552	5303.82
553	4167.15
554	5205.91
555	4909.49
556	5119.45
557	4610.34
558	4124.34
559	3906.35
560	4949.4
561	4862.7
562	4542.78
563	4310.35
564	4825.49
565	4464.94
566	4583.65
567	4159.28
568	4686.07
569	3917.49
570	4200.83
571	3988.26
572	4319.13
573	5239.79
574	4634.89
575	4628.92
576	4553.36
577	3796.94
578	4141.52
579	4444.2
580	3544.78
581	3732.34
582	4444.43
583	4550.72
584	4020.24
585	4835.8
586	4137.24
587	4868.79
588	3735.11
589	3734.74
590	4474.73
591	4381.6

## Sheet: Sheet2
Time (s)	Intensity (recovery phase)
0	0
0.215	0.269013
0.43	0.23237
0.645	0.24056
0.86	0.304163
1.075	0.219544
1.29	0.41009
1.505	0.486877
1.72	0.456333
1.935	0.409092
2.15	0.228859			Note = In the paper this is only shown till the 50s timepoint to keep curves consistent
2.365	0.115934
2.58	0.437369
2.795	0.504955
3.01	0.571602
3.225	0.466941
3.44	0.275218
3.655	0.564843
3.87	0.699203
4.085	0.566811
4.3	0.508306
4.515	0.686936
4.73	0.880367
4.945	0.564868
5.16	0.421881
5.375	0.42557
5.59	0.591929
5.805	0.644689
6.02	0.561643
6.235	0.500585
6.45	0.694191
6.665	0.675968
6.88	0.596275
7.095	0.520065
7.31	0.432327
7.525	0.718629
7.74	0.385032
7.955	0.854769
8.17	0.746051
8.385	0.753061
8.6	0.679548
8.815	0.821547
9.03	0.925309
9.245	0.80166
9.46	0.718072
9.675	0.545336
9.89	0.77502
10.105	0.634418
10.32	1.08466
10.535	1.02533
10.75	0.940908
10.965	0.977963
11.18	0.878501
11.395	0.643841
11.61	1.00273
11.825	0.484648
12.04	0.41175
12.255	0.560273
12.47	0.562112
12.685	0.583877
12.9	0.509553
13.115	0.39459
13.33	0.287274
13.545	0.453946
13.76	0.426349
13.975	0.618257
14.19	0.567178
14.405	0.302547
14.62	0.787775
14.835	0.60132
15.05	0.689121
15.265	0.704734
15.48	0.448262
15.695	0.690651
15.91	0.851519
16.125	0.729399
16.34	1.07774
16.555	0.850145
16.77	0.773321
16.985	0.753698
17.2	1.0096
17.415	0.96244
17.63	1.02523
17.845	0.750654
18.06	0.628615
18.275	1.07824
18.49	0.946953
18.705	0.893043
18.92	0.71348
19.135	0.742062
19.35	0.850151
19.565	0.958566
19.78	0.987447
19.995	0.745892
20.21	0.706027
20.425	0.757126
20.64	0.634747
20.855	0.89738
21.07	0.88862
21.285	0.955808
21.5	0.663393
21.715	0.716972
21.93	0.763179
22.145	0.764644
22.36	0.967823
22.575	0.772835
22.79	1.16528
23.005	0.510145
23.22	0.928215
23.435	0.558546
23.65	0.534834
23.865	0.538349
24.08	0.448998
24.295	0.779447
24.51	0.793321
24.725	0.382577
24.94	0.368346
25.155	0.549899
25.37	0.607453
25.585	0.616987
25.8	0.573018
26.015	0.53737
26.23	0.747135
26.445	0.827977
26.66	0.955718
26.875	0.929692
27.09	0.830473
27.305	0.808521
27.52	0.682216
27.735	0.628119
27.95	0.870155
28.165	0.60429
28.38	0.618167
28.595	1.12175
28.81	0.916348
29.025	0.769395
29.24	0.995171
29.455	0.752645
29.67	1.08184
29.885	0.677787
30.1	0.881264
30.315	0.814464
30.53	0.567953
30.745	1.0507
30.96	0.921454
31.175	0.83959
31.39	0.780284
31.605	0.773151
31.82	0.830547
32.035	0.974371
32.25	0.731661
32.465	0.700706
32.68	0.598496
32.895	0.321417
33.11	0.810631
33.325	0.723466
33.54	0.930151
33.755	0.790571
33.97	0.684206
34.185	0.950577
34.4	0.774153
34.615	0.812875
34.83	0.815944
35.045	0.742013
35.26	0.667189
35.475	0.640202
35.69	0.808892
35.905	0.9334
36.12	0.939722
36.335	1.04318
36.55	0.934808
36.765	1.07299
36.98	0.856164
37.195	0.915969
37.41	0.963253
37.625	0.979954
37.84	0.860547
38.055	0.801604
38.27	0.69638
38.485	0.574233
38.7	0.741601
38.915	0.538305
39.13	0.496704
39.345	0.867557
39.56	1.17384
39.775	0.706759
39.99	0.877307
40.205	0.524738
40.42	0.391153
40.635	0.534439
40.85	0.434768
41.065	0.489656
41.28	0.72533
41.495	0.805512
41.71	0.567113
41.925	0.617775
42.14	0.595643
42.355	0.571814
42.57	0.427259
42.785	0.401181
43	0.582109
43.215	0.712292
43.43	0.47928
43.645	0.761713
43.86	0.717572
44.075	0.850167
44.29	0.783644
44.505	0.739941
44.72	0.918854
44.935	0.610897
45.15	0.628853
45.365	0.640807
45.58	0.686577
45.795	0.743514
46.01	0.669776
46.225	0.637983
46.44	0.408177
46.655	0.740113
46.87	0.703641
47.085	0.487937
47.3	0.71405
47.515	0.612467
47.73	0.987211
47.945	0.461751
48.16	0.615186
48.375	0.609575
48.59	0.446499
48.805	0.643866
49.02	0.734936
49.235	0.765713
49.45	0.794773
49.665	0.782732
49.88	0.431207
50.095	0.713121
50.31	0.466655
50.525	0.754045
50.74	0.634009
50.955	0.387517
51.17	0.617711
51.385	0.332073
51.6	0.574587
51.815	0.393652
52.03	0.544128
52.245	0.680596
52.46	0.799941
52.675	0.655008
52.89	0.566501
53.105	0.843539
53.32	0.364616
53.535	0.61269
53.75	0.318564
53.965	0.578741
54.18	0.627102
54.395	0.649971
54.61	0.761572
54.825	0.826095
55.04	1.22995
55.255	0.97834
55.47	0.958876
55.685	0.942836
55.9	0.777546
56.115	0.98298
56.33	0.846478
56.545	0.724487
56.76	0.636907
56.975	0.637525
57.19	0.705716
57.405	0.921541
57.62	0.862993
57.835	0.831764
58.05	0.724936
58.265	0.592528
58.48	1.14969
58.695	1.00484
58.91	1.06055
59.125	0.830285
59.34	0.953399
59.555	0.834998
59.77	0.819336
59.985	0.788063
60.2	0.950879
60.415	1.039
60.63	0.83
60.845	0.97528
61.06	0.862681
61.275	0.680528
61.49	0.683282
61.705	0.436777
61.92	0.874842
62.135	0.707676
62.35	1.0191
62.565	0.461199
62.78	0.685925
62.995	0.800621
63.21	0.581489
63.425	0.882883
63.64	0.615392
63.855	0.553781
64.07	0.833335
64.285	0.940316
64.5	0.809941
64.715	0.973648
64.93	0.952091
65.145	0.773945
65.36	0.877035
65.575	0.832108
65.79	0.517531
66.005	0.896842
66.22	1.01257
66.435	1.08676
66.65	0.814622
66.865	0.788995
67.08	0.954143
67.295	1.06432
67.51	1.09192
67.725	0.994783
67.94	1.0542
68.155	1.24218
68.37	1.065
68.585	1.16168
68.8	1.24651
69.015	0.972554
69.23	1.22889
69.445	0.982664
69.66	1.10409
69.875	1.42613
70.09	1.02073
70.305	1.1345
70.52	0.946642
70.735	0.723491
70.95	0.910745
71.165	0.969715
71.38	0.938986
71.595	0.596825
71.81	1.30666
72.025	0.81186
72.24	0.936681
72.455	1.10626
72.67	1.02044
72.885	0.597569
73.1	0.861712
73.315	0.833829
73.53	0.701777
73.745	0.724377
73.96	0.6696
74.175	0.745588
74.39	0.830021
74.605	0.802989
74.82	0.771742
75.035	0.846272
75.25	0.702598
75.465	1.15335
75.68	0.997261
75.895	0.966779
76.11	1.19035
76.325	1.17484
76.54	0.839772
76.755	0.840923
76.97	1.26469
77.185	1.05015
77.4	0.965771
77.615	0.585887
77.83	0.56067
78.045	0.889541
78.26	0.941312
78.475	0.789396
78.69	0.778181
78.905	1.06776
79.12	0.919443
79.335	0.950568
79.55	0.701417
79.765	0.93706
79.98	0.701301
80.195	0.753229
80.41	0.872052
80.625	0.700926
80.84	1.08714
81.055	1.10476
81.27	0.746885
81.485	0.679813
81.7	0.737706
81.915	0.982433
82.13	0.936689
82.345	1.00222
82.56	1.29497
82.775	1.03108
82.99	0.722376
83.205	0.798633
83.42	0.818685
83.635	0.834729
83.85	0.876797
84.065	0.932236
84.28	0.788215
84.495	1.0195
84.71	0.799424
84.925	1.00676
85.14	0.571124
85.355	0.916391
85.57	0.83509
85.785	0.734787
86	0.849586
86.215	0.800255
86.43	0.798069
86.645	0.68245
86.86	0.981972
87.075	0.684383
87.29	0.592475
87.505	0.620054
87.72	0.497985
87.935	0.778067
88.15	1.02241
88.365	0.952763
88.58	1.13199
88.795	1.01416
89.01	1.03834
89.225	1.06661
89.44	1.09058
89.655	0.783534
89.87	0.63265
90.085	0.556733
90.3	0.795074
90.515	0.868227
90.73	0.818712
90.945	0.852945
91.16	1.13627
91.375	0.893964
91.59	1.05763
91.805	0.707649
92.02	0.554015
92.235	0.941627
92.45	1.05393
92.665	0.848362
92.88	0.713253
93.095	0.803604
93.31	0.80713
93.525	0.918437
93.74	0.867823
93.955	0.858116
94.17	0.64935
94.385	0.77578
94.6	0.936217
94.815	0.821567
95.03	0.88433
95.245	0.893848
95.46	0.984547
95.675	1.01198
95.89	0.83284
96.105	1.00208
96.32	0.806679
96.535	0.898513
96.75	0.587351
96.965	0.506381
97.18	0.84413
97.395	0.510879
97.61	0.600589
97.825	0.729275
98.04	0.868232
98.255	0.678678
98.47	0.634661
98.685	0.516219
98.9	0.688003
99.115	0.702084
99.33	0.874226
99.545	0.630121
99.76	0.773949
99.975	0.505797
100.19	0.561109
100.405	0.458796
100.62	0.669753
100.835	0.797148
101.05	0.63248
101.265	0.752462
101.48	0.517414
101.695	0.546695
101.91	0.66034
102.125	0.574887
102.34	0.384072
102.555	0.702441
102.77	0.648882
102.985	0.360612
103.2	0.507479
103.415	0.660736
103.63	0.695693
103.845	0.692887
104.06	0.336061
104.275	0.754852
104.49	0.438955
104.705	0.784092
104.92	0.810995
105.135	0.696062
105.35	0.78117
105.565	0.716265
105.78	0.834826
105.995	0.741139
106.21	0.699493
106.425	1.03922
106.64	0.751911
106.855	0.853199
107.07	0.565155
107.285	1.11631
107.5	1.1455
107.715	0.890166
107.93	1.23105
108.145	0.776759
108.36	1.19192
108.575	1.07345
108.79	1.15737
109.005	0.953892
109.22	0.759652
109.435	0.672526
109.65	1.0894
109.865	1.05475
110.08	0.926888
110.295	0.833996
110.51	1.03988
110.725	0.895777
110.94	0.943224
111.155	0.773614
111.37	0.984156
111.585	0.67698
111.8	0.790221
112.015	0.705263
112.23	0.837502
112.445	1.20546
112.66	0.963701
112.875	0.961315
113.09	0.931116
113.305	0.628801
113.52	0.766519
113.735	0.887491
113.95	0.528019
114.165	0.602981
114.38	0.887582
114.595	0.930063
114.81	0.718045
115.025	1.044
115.24	0.764807
115.455	1.05719
115.67	0.604087
115.885	0.603938
116.1	0.899691
116.315	0.862469
