# Supplementary material for: Anillin directly crosslinks microtubules with actin filaments
Source: EMBO J. 2025 Jul 21;44(17):4803–24. doi: 10.1038/s44318-025-00492-3 (PMC12402178; doi:10.1038/s44318-025-00492-3)
Supplement: Supplementary file 13 — Source data Fig. 4 [file 44318_2025_492_MOESM13_ESM.zip › Figure 4/4B/Fig4B_sliding_events.xlsx]

## Sheet: Sheet1
EVENT 1		EVENT 2		EVENT 3		EVENT 4		EVENT 5		EVENT 6		EVENT 7		EVENT 8		EVENT 9		EVENT 10		EVENT 11		EVENT 12		EVENT 13		EVENT 14
Time [s]	Length [um]	Time [s]	Length [um]	Time [s]	Length [um]	Time [s]	Length [um]	Time [s]	Length [um]	Time [s]	Length [um]	Time [s]	Length [um]	Time [s]	Length [um]	Time [s]	Length [um]	Time [s]	Length [um]	Time [s]	Length [um]	Time [s]	Length [um]	Time [s]	Length [um]	Time [s]	Length [um]
0	1.905	0	1.451	0	0.897	0	1.453	0	1.094	0	1.856	0	3.05	0	5.575	0	1.345	0	3.219	0	2.935	0	0.604	0	1.059	0	3.403
3.08	2.013	3.08	1.722	3.08	0.982	3.08	1.489	3.08	1.825	3.08	1.988	3.08	3.227	3.08	5.618	3.08	1.564	8.3	3.412	8.3	3.164	8.3	0.604	8.3	1.059	8.3	3.76
6.16	2.414	6.16	2.08	6.16	1.068	6.16	1.411	6.16	2.015	6.16	2.131	6.16	3.313	6.16	5.727	6.16	1.725	16.6	3.594	16.6	3.537	16.6	0.604	16.6	1.265	16.6	3.868
9.24	2.414	9.24	2.166	9.24	1.22	9.24	1.559	9.24	2.015	9.24	2.239	9.24	3.344	9.24	5.759	9.24	1.802	24.9	3.594	24.9	3.537	24.9	0.604	24.9	1.265	24.9	4.068
12.32	2.522	12.32	2.329	12.32	1.337	12.32	1.626	12.32	2.063	12.32	2.239	12.32	3.344	12.32	5.975	12.32	1.91	33.2	3.71	33.2	3.537	33.2	0.604	33.2	1.265	33.2	3.585
15.4	2.793	15.4	2.513	15.4	1.394	15.4	1.68	15.4	2.079	15.4	2.196	15.4	3.486	15.4	6.073	15.4	2.159	41.5	3.826	41.5	3.739	41.5	0.604	41.5	1.453	41.5	3.681
18.48	2.858	18.48	2.751	18.48	1.524	18.48	1.686	18.48	2.072	18.48	2.267	18.48	3.507	18.48	6.224	18.48	2.224	49.8	4.173	49.8	3.739	49.8	0.604	49.8	1.317	49.8	4.009
21.56	2.913	21.56	2.751	21.56	1.668	21.56	1.686					21.56	3.604	21.56	6.224	21.56	2.407	58.1	4.269	58.1	4.227	58.1	0.604	58.1	1.317	58.1	4.163
24.64	2.913	24.64	2.827	24.64	1.704	24.64	1.762					24.64	3.58	24.64	6.268	24.64	2.407	66.4	4.269	66.4	4.345	66.4	0.69	66.4	1.443	66.4	4.201
27.72	3.162	27.72	2.751	27.72	1.734	27.72	1.845					27.72	3.647	27.72	6.268	27.72	2.354	74.7	4.471	74.7	4.345	74.7	1.38	74.7	1.443	74.7	4.327
30.8	3.162			30.8	1.799	30.8	1.845					30.8	3.755	30.8	6.257	30.8	2.354	83	4.731	83	4.345	83	1.524	83	1.495	83	4.462
33.88	3.107			33.88	1.878	33.88	1.845					33.88	3.828	33.88	6.257	33.88	2.508	91.3	4.731	91.3	4.202	91.3	1.639	91.3	1.495	91.3	4.606
36.96	3.14			36.96	2.031	36.96	1.826					36.96	3.828	36.96	6.268	36.96	2.508	99.6	4.808	99.6	4.345	99.6	1.984	99.6	1.495	99.6	4.741
				40.04	2.031	40.04	1.709					40.04	3.894			40.04	2.498	107.9	4.808	107.9	4.345	107.9	1.984	107.9	1.495	107.9	4.905
				43.12	2.038	43.12	1.699					43.12	3.958			43.12	2.563	116.2	4.808	116.2	4.345	116.2	2.128	116.2	1.495	116.2	4.828
				46.2	2.044	46.2	1.699					46.2	3.958			46.2	2.517	124.5	4.943	124.5	4.345	124.5	2.215	124.5	1.495	124.5	4.905
				49.28	2.117	49.28	1.787					49.28	4.001					132.8	5.079	132.8	4.345	132.8	2.558	132.8	1.495	132.8	5.069
				52.36	2.117	52.36	1.901					52.36	4.032					141.1	5.136	141.1	4.345	141.1	2.616	141.1	1.495	141.1	5.396
				55.44	2.211	55.44	1.864					55.44	4.116					149.4	5.136	149.4	4.345	149.4	2.818	149.4	1.63	149.4	5.56
				58.52	2.254	58.52	1.889					58.52	4.116					157.7	5.136	157.7	4.345	157.7	2.818	157.7	1.756	157.7	5.744
				61.6	2.254	61.6	1.846					61.6	4.085					166	5.136	166	4.345	166	2.818	166	1.976	166	5.946
				64.68	2.347	64.68	1.952											174.3	5.136	174.3	4.573	174.3	2.818	174.3	2.102	174.3	6.332
				67.76	2.456													182.6	5.136	182.6	4.573	182.6	2.674	182.6	2.102	182.6	6.332
				70.84	2.586													190.9	5.136	190.9	4.747	190.9	2.788	190.9	2.102	190.9	6.332
				73.92	2.709													199.2	5.136	199.2	4.747	199.2	2.788	199.2	2.102	199.2	6.496
				77	2.687													207.5	5.233			207.5	2.788	207.5	2.102	207.5	6.496
				80.08	2.687													215.8	5.445			215.8	3.105	215.8	2.237	215.8	6.496
																		224.1	5.522			224.1	2.933	224.1	2.237	224.1	6.496
																		232.4	5.618			232.4	2.989	232.4	2.111	232.4	6.496
																		240.7	5.618			240.7	2.989	240.7	2.111	240.7	6.708
																		249	5.618			249	3.22	249	2.279	249	6.708
																		257.3	5.618			257.3	3.22	257.3	2.457	257.3	6.708
																		265.6	5.618			265.6	3.449			265.6	6.824
																		273.9	5.821			273.9	3.449			273.9	6.824
																		282.2	5.821			282.2	3.449			282.2	6.824
																		290.5	5.821			290.5	3.535
																		298.8	5.821			298.8	3.535
																		307.1	6.023			307.1	3.65
																		315.4	6.023			315.4	3.793
																		323.7	6.023			323.7	3.564
																		332	6.023			332	3.824
																		340.3	6.023			340.3	3.939
																		348.6	6.023			348.6	3.939
																		356.9	6.023			356.9	4.168
																		365.2	6.023			365.2	4.168
																		373.5	6.139			373.5	4.168
																		381.8	6.139			381.8	4.168
																		390.1	6.139			390.1	4.168
																		398.4	6.139			398.4	4.168
																		406.7	6.091
																		415	6.091
																		423.3	6.091
																		431.6	6.197
																		439.9	6.197
																		448.2	6.293
																		456.5	6.419
																		464.8	6.419
																		473.1	6.419
																		481.4	6.419
																		489.7	6.419
																		498	6.419
																		506.3	6.419
																		514.6	6.419
																		522.9	6.419
																		531.2	6.419
																		539.5	6.419
																		547.8	6.419
																		556.1	6.419
																		564.4	6.419
																		572.7	6.419
																		581	6.419
																		589.3	6.65
																		597.6	6.65
																		605.9	6.65
																		614.2	6.65
																		622.5	6.65
																		630.8	6.805
																		639.1	6.805
																		647.4	6.805
																		655.7	6.805
																		664	6.805
																		672.3	6.805
																		680.6	6.941
																		688.9	6.941
																		697.2	6.941
																		705.5	6.941
																		713.8	6.941
																		722.1	6.941
																		730.4	6.941
																		738.7	6.941
																		747	6.941
																		755.3	6.787
																		763.6	6.787
																		771.9	6.787
																		780.2	6.787
																		788.5	6.787
																		796.8	6.787
