# Supplementary material for: Anillin directly crosslinks microtubules with actin filaments
Source: EMBO J. 2025 Jul 21;44(17):4803–24. doi: 10.1038/s44318-025-00492-3 (PMC12402178; doi:10.1038/s44318-025-00492-3)
Supplement: Supplementary file 13 — Source data Fig. 4 [file 44318_2025_492_MOESM13_ESM.zip › Figure 4/4C/crosstalk_anillin_increase.m]

t = xlsread('10nM_anillin_intensity_increase.xlsx','Sheet1','A:A'); %time
a = xlsread('10nM_anillin_intensity_increase.xlsx','Sheet1','B:B'); %actin
b = xlsread('10nM_anillin_intensity_increase.xlsx','Sheet1','C:C'); %actin background
c = xlsread('10nM_anillin_intensity_increase.xlsx','Sheet1','D:D'); %anillin
d = xlsread('10nM_anillin_intensity_increase.xlsx','Sheet1','E:E'); %anillin background


time = t*2/60; %converting frames into mins
%time = t/60; %converting seconds into mins

%actin intensity subtraction and normalisation
background= mean(b,'all');
actin_sub = a - background;
actin_sub(actin_sub<0)=0;
actin_max= max(actin_sub);
actin_norm = actin_sub/actin_max;

%anillin intensity subtraction and normalisation
background= mean(d,'all');
anillin_sub = c - background;
anillin_sub(anillin_sub<0)=0;
anillin_max= max(anillin_sub);
anillin_norm = anillin_sub/anillin_max;

plot(time,actin_norm)
hold on
plot(time,anillin_norm)
xlabel('Time (min)')
ylabel('Normalized intensity (a.u)')
hold off
