# Supplementary material for: Anillin directly crosslinks microtubules with actin filaments
Source: EMBO J. 2025 Jul 21;44(17):4803–24. doi: 10.1038/s44318-025-00492-3 (PMC12402178; doi:10.1038/s44318-025-00492-3)
Supplement: Supplementary file 13 — Source data Fig. 4 [file 44318_2025_492_MOESM13_ESM.zip › Figure 4/4C/ii_10nM_anillin_intensity_increase.xlsx]

## Sheet: Sheet1
0	548.707	557.971	1250.6	1065.51
1	566.197	568.529	1155.09	1054.36
2	565.851	571.952	1189.26	1044.28
3	550.904	573.745	1232.23	1038.35
4	580.861	579.587	1219.64	1054.23
5	576.447	571.303	1303.85	1067.86
6	557.764	567.019	1238.52	1052.7
7	576.976	874.736	1238.54	1123.45
8	631.606	684.721	1317.73	1057.07
9	577.462	610.615	1256.01	1058
10	567.904	569.038	1422.21	1033.74
11	570.476	567.394	1300.66	1062.01
12	574.332	575.096	1257.49	1031.09
13	569.62	651.649	1174.15	1055.3
14	598.433	581.365	1244.68	1031.69
15	633.087	566.736	1235.49	1019.69
16	564.75	563.072	1301.32	1031.53
17	569.928	568.822	1297.74	1013.5
18	571.163	567.851	1221.51	1047.6
19	566.322	570.385	1197.08	1037.73
20	574.534	570.644	1287.55	1065.69
21	575.764	568.822	1209.15	1072.38
22	566.769	573.606	1250.92	1054.31
23	570.433	567.933	1270.05	1071.32
24	567.76	568.841	1232.2	1021.13
25	545.846	557.731	1345.28	1049.27
26	561.168	569.567	1309.7	1052.2
27	567.615	572.029	1298.17	1034.62
28	565.135	552.856	1291.11	1048.73
29	564.385	582.755	1404.58	1041.33
30	570.976	575.418	1334.35	1041.5
31	555.183	563.587	1417.37	1083.15
32	570.678	570.639	1517.8	1031.44
33	563.072	563.245	1402.1	1058.18
34	562.115	569.808	1493.49	1068.47
35	559.404	576.096	1402.47	1060.63
36	566.341	572.553	1353.53	1106.38
37	566.346	571.827	1298.84	1066.17
38	562.202	570.726	1312.12	1070.15
39	568.726	563.649	1320.84	1062.05
40	559.274	568.721	1360.89	1060.24
41	558.812	570.312	1426.97	1064.09
42	578.327	574.466	1389.82	1061.02
43	563.562	559.851	1330.92	1038.45
44	574	568.202	1307.26	1068.45
45	572.442	563.49	1344.69	1058.73
46	569.236	572.764	1240.58	1056.48
47	558.668	560.135	1416.29	1036.91
48	575.846	558.029	1334.31	1027.21
49	564.558	564.822	1319.62	1040.66
50	569.279	570.99	1257.11	1066.26
51	569.529	563.976	1312.37	1060.33
52	558.457	578.077	1302.01	1039.86
53	564.014	562.332	1278.36	1022.35
54	565.572	569.5	1383.49	1061.78
55	566.255	569.952	1335.59	1033.73
56	564.163	580.74	1449.99	1051.52
57	562.298	566.375	1407.24	1055.61
58	568.466	558.288	1398.73	1031.93
59	562.462	570.236	1493.85	1039.13
60	563.678	557.139	1498.88	1037.51
61	561.486	563.841	1377.6	1038.28
62	553.385	548.462	1468.36	1075.92
63	571.966	570.904	1497.71	1046.12
64	563.952	557.635	1406.76	1031.9
65	571.88	572.505	1488.3	1061.53
66	570.615	559.519	1488.6	1064.13
67	566.413	569.346	1444.74	1052.38
68	560.043	562.63	1422.96	1036.38
69	559.707	571.875	1384.53	1066.31
70	558.716	569.995	1560.92	1050.68
71	558.197	570.933	1546.59	1053.59
72	563.99	559.562	1457.9	1061.99
73	562.976	573.5	1462.47	1027.87
74	574.793	567.13	1511.13	1076.27
75	567.913	563.413	1470.07	1047.67
76	569.12	577.712	1592.1	1028.46
77	558.269	563.971	1544.58	1084.41
78	559.697	551.832	1536.07	1066.9
79	566.933	568.303	1466.28	1049.78
80	567.755	570.659	1486.41	1052.04
81	559.303	569.337	1457.66	1053.73
82	570.707	577.851	1578.61	1068.58
83	572.591	564.486	1510.15	1016.62
84	551.212	563.582	1431.56	1020.72
85	554.442	553.928	1615.42	1081.42
86	578.745	569.058	1556.17	1049.96
87	562.351	547	1576.13	1057.07
88	559.841	555.135	1558.02	1034.81
89	568.163	564.798	1587.36	1046.88
90	562.293	558.433	1545.05	1073.25
91	570.649	569.601	1503.36	1017.24
92	559.654	571.077	1541.2	1044.3
93	569.976	573.481	1557.05	1043.83
94	565.625	560.591	1535.73	1023.86
95	575.635	576.812	1395.84	1047.92
96	574.75	573.596	1488.44	1026.03
97	562.668	556.981	1553.62	1025.62
98	556.221	567.361	1552.12	1023.46
99	572.12	569.284	1517.68	1010
100	570.582	561.938	1445.98	1030.16
101	570.231	564.346	1559.91	1035.6
102	567.264	574.264	1486.38	1044.06
103	570.899	563.654	1452.61	1044.24
104	569.861	572.582	1563.47	1070.39
105	556.279	559.168	1490.98	1040.75
106	567.76	551.837	1486.21	1061.97
107	576.188	569.99	1571.71	1052.82
108	566.899	564.976	1611.94	1073.67
109	576.356	571.486	1479.62	1049.34
110	572.337	564.913	1527.6	1027.01
111	582.029	571.226	1442.74	1019.3
112	567.51	576.298	1614.37	1057.95
113	574.168	568.87	1564.95	1038.45
114	567.014	564.851	1607.71	1017.29
115	614.298	556.827	1543.77	1049.7
116	660.99	563.88	1618.28	1048.28
117	667.875	566.192	1682.31	1035.12
118	613.846	556.351	1535.82	1026.78
119	557.413	557.019	1518.28	1042.42
120	563.115	563.5	1574.79	1037.12
121	564.144	565.25	1587.24	1024.62
122	559.572	564.856	1606.85	1014.36
123	575.663	566.625	1509.26	1013.2
124	572.562	574.067	1517.51	1055.34
125	571.769	573.365	1580.07	1036.49
126	604.356	575.981	1555.85	1034.2
127	579.168	574.486	1511.81	1025.4
128	574.139	562.024	1522.98	1031.38
129	587.822	570.438	1613.47	1060.8
130	588.014	566.034	1518.6	1021.43
131	573.24	568.99	1506.56	1038.66
132	595.091	570.779	1425.66	1024.57
133	857.423	566.562	1496.05	1047.2
134	1007.2	572.058	1523.67	1045.63
135	955.524	584.423	1531.68	1049.73
136	1012.99	577.442	1587.55	1062.41
137	966.615	568.361	1743.59	1043.37
138	986.904	574.25	1757.61	1033.94
139	945.25	582.279	1702.66	1040.24
140	973.644	578.303	1770.93	1037.38
141	971.409	578.851	1707.65	1032.91
142	995.76	576.587	1683.43	1048.27
143	994.659	569.548	1677.33	1049.39
144	941.438	567.135	1748.15	1063.92
145	916.625	564.702	1643.95	1065.83
146	926.034	574.971	1689.01	1090.43
147	944.572	577.471	1793.88	1061.15
148	998.255	560.971	1907.14	1102.87
149	961.327	578.188	1763.99	1055.33
150	936.894	566.688	1812.81	1071.62
151	933.048	565.087	1833.8	1053.97
152	930.144	564.995	1963.87	1061.62
153	933.274	565.337	1902.34	1094.78
154	954.067	570.534	1929.67	1065.03
155	989.933	582.067	2012.4	1056.91
156	986.957	585.221	1867.51	1037.97
157	966.567	578.13	1783.74	1035.95
158	974.471	572.178	1918.57	1040
159	897.514	558.865	2021.24	1003.34
160	981.413	584.332	2048.36	1042.22
161	983.538	563.837	2074.15	1068.17
162	905.284	568.135	2161.46	1063.62
163	988.673	565.543	2072.56	1036.17
164	997.822	561.524	1899.8	1049.09
165	939.096	568.75	1912.47	1054.08
166	945.38	570.534	2010.22	1035.85
167	957.904	576.827	1870.82	1034.91
168	974.178	581.962	1947.66	1040.69
169	925.572	561.774	1908.48	1071.28
170	926.466	567.851	1854.45	1040.59
171	933.106	582.13	1827.74	1032.59
172	957	564.418	1929.45	1022.66
173	955.976	570.082	2016.12	1027.01
174	957.341	581.928	2013.73	1037.21
175	942.962	601.87	2077.05	1037.01
176	939.659	572.212	2006.56	1041.99
177	946.091	572.812	2063.21	1043.19
178	952.99	568.817	1895.71	1024.28
179	915.49	577.327	2032.5	1030.1
180	938.37	579.995	2109.88	1057.45
181	975.26	571.034	1994.9	1051.34
182	951.428	565.346	1920.08	1014.61
183	939.74	588.341	2015.51	1048.56
184	974.774	578.144	1836.38	1004.51
185	940.702	571.716	1949.81	1039.97
186	978.077	569.019	1881.45	1040.95
187	956.308	578.192	1965.42	1014.2
188	931.418	572.971	1857.55	1059.24
189	945.139	582.74	1848.01	1031.74
190	957.144	575.312	1960.76	1050.41
191	932.928	570.904	2005.63	1073.38
192	947.784	567.394	1836.04	1041.15
193	935.37	561.226	1931.42	1061.55
194	927.447	573.918	1879.04	1051.79
195	925.476	568.298	2037.4	1036.6
196	943.062	564.101	1955.94	1026.2
197	943.803	578.87	1998.02	1033.12
198	946.106	572.875	2097.23	1025.9
199	936.26	568.688	2001.53	1033.8
200	950.524	569.413	2126.86	1062.38
201	922.101	573.048	2087.57	1024.5
202	920.438	576.885	2069.08	1053.09
203	906.255	572.25	2083.02	1097.2
204	928.51	562.361	2127.71	1059.24
205	946.087	577.462	2184.64	1071.29
206	963.125	575.389	2108.88	1037.81
207	957.24	571.639	2066.72	1048.87
208	951.635	575.317	2262.77	1040.32
209	962.231	570.553	2262.14	1028.99
210	974.514	564.745	2281.71	1067.09
211	1002.67	578.442	2382.39	1086.51
212	914.726	570.558	2306.19	1091.05
213	927.197	567.639	2075.62	1029.25
214	931.154	567.38	2093.7	1052.78
215	940.856	569.409	2141.9	1031.6
216	949.51	574.312	2120.69	1037.45
217	913.654	562.231	2313.26	1061.79
218	934.01	558.255	2321.63	1058.52
219	919.62	577.159	2237.02	1045.27
220	941.803	565.673	2295.94	1054.26
221	894.962	572.923	2111.58	1038.09
222	940.447	575.5	2167.44	1066.91
223	907.731	570.356	2289.62	1055.18
224	879.697	570.221	2058.26	1015.22
225	940.644	568.173	2088.19	1032.5
226	921.418	564.207	2005.68	1082.59
227	928.111	573.726	2157.92	1082.14
228	901.149	572.394	2084.26	1052.84
229	912.111	565.471	1981.04	1071.82
230	914.745	566.591	1948.48	1045.71
231	1069.69	566.986	2128.36	1065.24
232	1050.24	567.841	2143.17	1054.19
233	1064.53	555.986	2103.23	1084.3
234	1069.03	572.99	2160.48	1030.19
235	1076.49	584.63	2278.59	1053.85
236	1058.54	572.101	2365.15	1044.34
237	1082.41	562.692	2206.8	1029.09
238	1010.06	575.885	2109.36	1068.41
239	1033.99	574.25	2204.64	1058.01
240	1063.85	571.077	2211.59	1041.12
241	1110.62	575.688	2269.87	1054.19
242	1074.7	580.058	2427.11	1042.16
243	1026.57	576.793	2291.27	1000.47
244	1027.41	564.707	2303.99	1046.14
245	1043.07	571.514	2290.47	1045.1
246	1100.77	563.264	2467.81	1022.97
247	1087.79	581.284	2445.32	1043.92
248	1124.06	577.731	2587.41	1058.98
249	1108.65	578.99	2669.27	1019.05
250	1079.33	571.038	2439.93	1025.72
251	1054.48	568.409	2275.26	1052.12
252	1065.54	580.322	2380.82	1053.32
253	1041.04	573.731	2366.52	1062.33
254	1089.54	572.221	2524.19	1027.98
255	1084.96	576.519	2593.06	1010.38
256	1087.36	573.697	2630.83	1034.19
257	1085.35	589.639	2531.09	1064.28
258	1059.18	571.317	2519.59	1031.37
259	1087.59	579.918	2412.12	1051.52
260	1080.74	576.644	2504.32	1028.53
261	1046.99	570.654	2396.07	1047.82
262	1077.26	582.947	2511.57	1015.48
263	1109.54	578.933	2426.14	1029.76
264	1072.57	579.014	2408.83	1025.11
265	1084.32	573.312	2498.57	1022.33
266	1093.56	575.553	2538.77	1064.78
267	1061.01	578.659	2497.39	1046.78
268	1050.9	570.202	2699.24	1038.08
269	1088.95	578.346	2599.82	1037.17
270	1033.48	576.659	2769.21	1044.32
271	1154.26	574.192	2697.03	1067.89
272	1066.86	577.269	2597.52	1047.51
273	1074.9	571.692	2649.43	1042.32
274	1072.05	582.596	2732.8	1037.51
275	1087.39	586.173	2595.38	1019.99
276	1049.1	586.149	2600.61	1034.51
277	1086.06	573.673	2693.57	1048.82
278	1103.35	585.788	2763.72	1044.21
279	1059.96	565.933	2702.12	1068.28
280	1062.63	555.135	2841.9	1050.83
281	1003.61	569.894	2702.23	1042.46
282	1062.37	577.442	2731.78	1024.73
283	1087.44	567.269	2730.1	1009.37
284	1053.96	568.966	2655.25	1030.4
285	1063.98	582.601	2842.94	1057.26
286	1098.12	579.25	2734.22	1026.31
287	1024.23	566.38	2718.34	1050.47
288	1051.79	570.582	2676.96	1017.23
289	1026.28	570.889	2503.72	1062.12
290	1036.81	577.115	2547.48	1045.11
291	1050.12	571.721	2491.7	1038.8
292	1029.54	578.798	2691.94	1047.73
293	1083.2	570.399	2761.81	1044.03
294	1075.15	577.495	2764.21	1025.66
295	1068.62	573.12	2815.88	1008.28
296	1089.99	572.755	2781.47	1024.62
297	1104.64	578.63	2822.85	1083.04
298	1089.14	580.611	2784.13	1063.69
299	1080.69	579.76	2861.24	1034.17
300	1044.68	571.702	2802.58	1052.54
