# Supplementary material for: Anillin directly crosslinks microtubules with actin filaments
Source: EMBO J. 2025 Jul 21;44(17):4803–24. doi: 10.1038/s44318-025-00492-3 (PMC12402178; doi:10.1038/s44318-025-00492-3)
Supplement: Supplementary file 13 — Source data Fig. 4 [file 44318_2025_492_MOESM13_ESM.zip › Figure 4/4F/koff_anillin_actinMToverlaps.xlsx]

## Sheet: Sheet1
koff of anillin in Actin-MT overlaps
1.726
2.894
0.3439
0.4613
3.209
1.228
1.378
0.8387
1.537
0.3209
2.03
2.493
1.754
3.727
0.4839
0.3545
0.6645
2.901
3.137
0.513
0.6435
1.662
0.3984
1.084
2.055
2.612
0.6521
1.06
0.9664
5.232
2.726
1.702
1.74
2.195
4.324
0.4179
0.3585
0.1321
0.2748
0.186
0.3807
0.2646
0.1174
0.6634
0.888
0.1643
0.3202
1.003
0.1012
0.3382
0.0429
0.3345
0.138
0.7503
0.1027
0.2843
0.1382
0.2459
0.1701
0.4377
0.1329
0.1359
0.6468
0.647
1.219
0.05031
0.06507
0.255
0.1304
0.2127
0.2317
0.4847
0.7621
0.206
0.7377
0.1741
0.5362
0.3509
0.1065
0.1525
0.1092
1.32
1.081
0.5476
1.444
1.289
0.2714
0.5812
0.161
