# Supplementary material for: Anillin directly crosslinks microtubules with actin filaments
Source: EMBO J. 2025 Jul 21;44(17):4803–24. doi: 10.1038/s44318-025-00492-3 (PMC12402178; doi:10.1038/s44318-025-00492-3)
Supplement: Supplementary file 14 — Source data Fig. 5 [file 44318_2025_492_MOESM14_ESM.zip]

Archive with 14 entries (8 files):
- Figure 5/
- Figure 5/5A/
- Figure 5/.DS_Store
- __MACOSX/Figure 5/._.DS_Store
- Figure 5/5C/
- Figure 5/5D/
- Figure 5/5E/
- Figure 5/5B/
- Figure 5/5A/Binding_unbinding.tif
- Figure 5/5C/Tip_tracking.tif
- Figure 5/5D/Bundling.tif
- Figure 5/5E/Actin_time_on_MTs.xlsx
- __MACOSX/Figure 5/5E/._Actin_time_on_MTs.xlsx
- Figure 5/5B/Lattice_sliding.tif
