# Supplementary material for: Anillin directly crosslinks microtubules with actin filaments
Source: EMBO J. 2025 Jul 21;44(17):4803–24. doi: 10.1038/s44318-025-00492-3 (PMC12402178; doi:10.1038/s44318-025-00492-3)
Supplement: Supplementary file 14 — Source data Fig. 5 [file 44318_2025_492_MOESM14_ESM.zip › Figure 5/5E/Actin_time_on_MTs.xlsx]

## Sheet: Sheet1
Time spent by Bundled actin filaments on MTs (in min)	Time spent by non- bundled actin filaments on MTs (in min)
3.56667	1.23333
3.16667	0.6
5.93333	0.4
10	0.8
9.16667	0.4
8.26667	0.266667
8.26667	8.36667
7	0.533333
7	4.53333
7	4.33333
7	1
7	0.0666667
4.93333	0.333333
4.93333	0.233333
4.93333	0.666667
4.93333	0.533333
4.93333	1.76667
4.93333	1.2
4.93333	5.26667
6.9	0.266667
2.9	7
10	1.26667
10	0.3
7.73333	4.86667
4.46667	5.7
9.33333	1.2
9.33333	2.66667
9.33333	1.3
	2.83333
	0.466667
	3.03333
	1.73333
